# Supplementary material for: Learning indoor robot navigation using visual and sensorimotor map information
Source: Front Neurorobot. 2013 Oct 7;7:15. doi: 10.3389/fnbot.2013.00015 (PMC3791472; doi:10.3389/fnbot.2013.00015)
Supplement: Supplementary file 3 [file DataSheet1.ZIP]

Archive with 55 entries (51 files):
- GWR_Navigation/includes/simulator.h
- GWR_Navigation/includes/ActionConnect.h
- GWR_Navigation/includes/mazegenerator.h
- GWR_Navigation/includes/connection.h
- GWR_Navigation/includes/Main.dox
- GWR_Navigation/includes/stocc.h
- GWR_Navigation/includes/.directory
- GWR_Navigation/includes/Doxyfile
- GWR_Navigation/includes/CMakeLists.txt
- GWR_Navigation/includes/Simulator_Main.ui
- GWR_Navigation/includes/GWR_Gui.h
- GWR_Navigation/includes/NeuralFields.h
- GWR_Navigation/includes/randomc.h
- GWR_Navigation/includes/som.h
- GWR_Navigation/includes/GWR_new.h
- GWR_Navigation/includes/GWRNavigation.h
- GWR_Navigation/Figs/down.png
- GWR_Navigation/Figs/Flag.png
- GWR_Navigation/Figs/remove.png
- GWR_Navigation/Figs/wtmIcon.png
- GWR_Navigation/Figs/left.png
- GWR_Navigation/Figs/KP.png
- GWR_Navigation/Figs/person.png
- GWR_Navigation/Figs/add.png
- GWR_Navigation/Figs/sonar1.png
- GWR_Navigation/Figs/KC.png
- GWR_Navigation/Figs/sonar.png
- GWR_Navigation/Figs/yes.png
- GWR_Navigation/Figs/.directory
- GWR_Navigation/Figs/right.png
- GWR_Navigation/Figs/KTiconS.jpg
- GWR_Navigation/Figs/no.png
- GWR_Navigation/Figs/KT.png
- GWR_Navigation/Figs/up.png
- GWR_Navigation/src/userintf.cpp
- GWR_Navigation/src/CMakeLists.txt
- GWR_Navigation/src/stoc1.cpp
- GWR_Navigation/src/mazegenerator.cc
- GWR_Navigation/src/GWR_new.cc
- GWR_Navigation/src/connection.cc
- GWR_Navigation/src/ActionConnect.cc
- GWR_Navigation/src/mersenne.cpp
- GWR_Navigation/src/som.cc
- GWR_Navigation/src/NeuralFields.cc
- GWR_Navigation/src/GWRNavigation.cc
- GWR_Navigation/src/stoc2.cpp
- GWR_Navigation/src/.directory
- GWR_Navigation/Doxyfile
- GWR_Navigation/main.cc
- GWR_Navigation/ReadMe.txt
- GWR_Navigation/CMakeLists.txt
- GWR_Navigation/includes/
- GWR_Navigation/Figs/
- GWR_Navigation/src/
- GWR_Navigation/
