# Supplementary material for: Learning indoor robot navigation using visual and sensorimotor map information
Source: Front Neurorobot. 2013 Oct 7;7:15. doi: 10.3389/fnbot.2013.00015 (PMC3791472; doi:10.3389/fnbot.2013.00015)
Supplement: Supplementary file 3 [file DataSheet1.ZIP › GWR_Navigation/includes/simulator.h]

/********************************************************************************
** Form generated from reading UI file 'Simulator_Main.ui'
**
** Created: Mon Feb 4 19:15:22 2013
**      by: Qt User Interface Compiler version 4.8.1
**
** WARNING! All changes made in this file will be lost when recompiling UI file!
********************************************************************************/

#ifndef SIMULATOR_H
#define SIMULATOR_H

#include <QtCore/QLocale>
#include <QtCore/QVariant>
#include <QtGui/QAction>
#include <QtGui/QApplication>
#include <QtGui/QButtonGroup>
#include <QtGui/QCheckBox>
#include <QtGui/QFrame>
#include <QtGui/QGroupBox>
#include <QtGui/QHeaderView>
#include <QtGui/QLabel>
#include <QtGui/QListWidget>
#include <QtGui/QMainWindow>
#include <QtGui/QPushButton>
#include <QtGui/QStatusBar>
#include <QtGui/QToolButton>
#include <QtGui/QWidget>

QT_BEGIN_NAMESPACE

class Ui_MainWindow
{
public:
    QWidget *centralwidget;
    QFrame *frame_main_window;
    QLabel *widget_main_window;
    QGroupBox *groupBox;
    QToolButton *toolButton_add;
    QToolButton *toolButton_remove;
    QListWidget *listWidget;
    QToolButton *toolButton;
    QPushButton *pushButton_generate_map;
    QPushButton *pushButton_moving_person;
    QPushButton *pushButton_navigation;
    QPushButton *pushButton_stop;
    QCheckBox *checkBox;
    QGroupBox *groupBox_control_panel;
    QToolButton *toolButton_up;
    QToolButton *toolButton_right;
    QToolButton *toolButton_left;
    QToolButton *toolButton_stop;
    QLabel *label;
    QPushButton *pushButton_random;
    QPushButton *pushButton_random_v;
    QStatusBar *statusbar;

    void setupUi(QMainWindow *MainWindow)
    {
        if (MainWindow->objectName().isEmpty())
            MainWindow->setObjectName(QString::fromUtf8("MainWindow"));
        MainWindow->resize(1038, 768);
        QIcon icon;
        icon.addFile(QString::fromUtf8("Figs/KTiconS.jpg"), QSize(), QIcon::Normal, QIcon::Off);
        MainWindow->setWindowIcon(icon);
        MainWindow->setLocale(QLocale(QLocale::German, QLocale::Germany));
        centralwidget = new QWidget(MainWindow);
        centralwidget->setObjectName(QString::fromUtf8("centralwidget"));
        frame_main_window = new QFrame(centralwidget);
        frame_main_window->setObjectName(QString::fromUtf8("frame_main_window"));
        frame_main_window->setGeometry(QRect(10, 90, 850, 650));
        frame_main_window->setFrameShape(QFrame::StyledPanel);
        frame_main_window->setFrameShadow(QFrame::Raised);
        widget_main_window = new QLabel(frame_main_window);
        widget_main_window->setObjectName(QString::fromUtf8("widget_main_window"));
        widget_main_window->setGeometry(QRect(10, 10, 831, 631));
        groupBox = new QGroupBox(centralwidget);
        groupBox->setObjectName(QString::fromUtf8("groupBox"));
        groupBox->setGeometry(QRect(870, 90, 161, 261));
        QFont font;
        font.setPointSize(12);
        font.setBold(true);
        font.setItalic(true);
        font.setWeight(75);
        groupBox->setFont(font);
        toolButton_add = new QToolButton(groupBox);
        toolButton_add->setObjectName(QString::fromUtf8("toolButton_add"));
        toolButton_add->setGeometry(QRect(10, 30, 40, 40));
        QIcon icon1;
        icon1.addFile(QString::fromUtf8("../Figs/add.png"), QSize(), QIcon::Normal, QIcon::Off);
        toolButton_add->setIcon(icon1);
        toolButton_add->setIconSize(QSize(20, 20));
        toolButton_remove = new QToolButton(groupBox);
        toolButton_remove->setObjectName(QString::fromUtf8("toolButton_remove"));
        toolButton_remove->setGeometry(QRect(50, 30, 40, 40));
        QIcon icon2;
        icon2.addFile(QString::fromUtf8("../Figs/remove.png"), QSize(), QIcon::Normal, QIcon::Off);
        toolButton_remove->setIcon(icon2);
        toolButton_remove->setIconSize(QSize(20, 20));
        listWidget = new QListWidget(groupBox);
        listWidget->setObjectName(QString::fromUtf8("listWidget"));
        listWidget->setGeometry(QRect(10, 80, 131, 181));
        toolButton = new QToolButton(groupBox);
        toolButton->setObjectName(QString::fromUtf8("toolButton"));
        toolButton->setGeometry(QRect(100, 30, 40, 40));
        QIcon icon3;
        icon3.addFile(QString::fromUtf8("../Figs/Flag.png"), QSize(), QIcon::Normal, QIcon::Off);
        toolButton->setIcon(icon3);
        toolButton->setIconSize(QSize(20, 20));
        pushButton_generate_map = new QPushButton(centralwidget);
        pushButton_generate_map->setObjectName(QString::fromUtf8("pushButton_generate_map"));
        pushButton_generate_map->setGeometry(QRect(20, 20, 121, 41));
        pushButton_generate_map->setFont(font);
        pushButton_moving_person = new QPushButton(centralwidget);
        pushButton_moving_person->setObjectName(QString::fromUtf8("pushButton_moving_person"));
        pushButton_moving_person->setGeometry(QRect(160, 20, 121, 41));
        pushButton_moving_person->setFont(font);
        pushButton_navigation = new QPushButton(centralwidget);
        pushButton_navigation->setObjectName(QString::fromUtf8("pushButton_navigation"));
        pushButton_navigation->setGeometry(QRect(870, 380, 141, 41));
        pushButton_navigation->setFont(font);
        pushButton_stop = new QPushButton(centralwidget);
        pushButton_stop->setObjectName(QString::fromUtf8("pushButton_stop"));
        pushButton_stop->setGeometry(QRect(870, 430, 141, 41));
        pushButton_stop->setFont(font);
        checkBox = new QCheckBox(centralwidget);
        checkBox->setObjectName(QString::fromUtf8("checkBox"));
        checkBox->setGeometry(QRect(870, 470, 141, 41));
        checkBox->setFont(font);
        groupBox_control_panel = new QGroupBox(centralwidget);
        groupBox_control_panel->setObjectName(QString::fromUtf8("groupBox_control_panel"));
        groupBox_control_panel->setGeometry(QRect(870, 520, 161, 211));
        groupBox_control_panel->setFont(font);
        toolButton_up = new QToolButton(groupBox_control_panel);
        toolButton_up->setObjectName(QString::fromUtf8("toolButton_up"));
        toolButton_up->setGeometry(QRect(60, 60, 40, 40));
        QIcon icon4;
        icon4.addFile(QString::fromUtf8("../Figs/up.png"), QSize(), QIcon::Normal, QIcon::Off);
        toolButton_up->setIcon(icon4);
        toolButton_up->setIconSize(QSize(20, 20));
        toolButton_right = new QToolButton(groupBox_control_panel);
        toolButton_right->setObjectName(QString::fromUtf8("toolButton_right"));
        toolButton_right->setGeometry(QRect(110, 60, 40, 40));
        QIcon icon5;
        icon5.addFile(QString::fromUtf8("../Figs/right.png"), QSize(), QIcon::Normal, QIcon::Off);
        toolButton_right->setIcon(icon5);
        toolButton_right->setIconSize(QSize(20, 20));
        toolButton_left = new QToolButton(groupBox_control_panel);
        toolButton_left->setObjectName(QString::fromUtf8("toolButton_left"));
        toolButton_left->setGeometry(QRect(10, 60, 40, 40));
        QIcon icon6;
        icon6.addFile(QString::fromUtf8("../Figs/left.png"), QSize(), QIcon::Normal, QIcon::Off);
        toolButton_left->setIcon(icon6);
        toolButton_left->setIconSize(QSize(20, 20));
        toolButton_stop = new QToolButton(groupBox_control_panel);
        toolButton_stop->setObjectName(QString::fromUtf8("toolButton_stop"));
        toolButton_stop->setGeometry(QRect(60, 110, 40, 40));
        QIcon icon7;
        icon7.addFile(QString::fromUtf8("../Figs/no.png"), QSize(), QIcon::Normal, QIcon::Off);
        toolButton_stop->setIcon(icon7);
        toolButton_stop->setIconSize(QSize(20, 20));
        label = new QLabel(centralwidget);
        label->setObjectName(QString::fromUtf8("label"));
        label->setGeometry(QRect(920, 0, 101, 91));
        label->setPixmap(QPixmap(QString::fromUtf8("../Figs/wtmIcon.png")));
        label->setScaledContents(true);
        pushButton_random = new QPushButton(centralwidget);
        pushButton_random->setObjectName(QString::fromUtf8("pushButton_random"));
        pushButton_random->setGeometry(QRect(310, 20, 151, 41));
        pushButton_random->setFont(font);
        pushButton_random_v = new QPushButton(centralwidget);
        pushButton_random_v->setObjectName(QString::fromUtf8("pushButton_random_v"));
        pushButton_random_v->setGeometry(QRect(480, 20, 151, 41));
        pushButton_random_v->setFont(font);
        MainWindow->setCentralWidget(centralwidget);
        statusbar = new QStatusBar(MainWindow);
        statusbar->setObjectName(QString::fromUtf8("statusbar"));
        MainWindow->setStatusBar(statusbar);
        QWidget::setTabOrder(pushButton_generate_map, pushButton_moving_person);
        QWidget::setTabOrder(pushButton_moving_person, toolButton_add);
        QWidget::setTabOrder(toolButton_add, toolButton_remove);
        QWidget::setTabOrder(toolButton_remove, toolButton);
        QWidget::setTabOrder(toolButton, listWidget);
        QWidget::setTabOrder(listWidget, pushButton_navigation);
        QWidget::setTabOrder(pushButton_navigation, pushButton_stop);
        QWidget::setTabOrder(pushButton_stop, checkBox);
        QWidget::setTabOrder(checkBox, toolButton_left);
        QWidget::setTabOrder(toolButton_left, toolButton_up);
        QWidget::setTabOrder(toolButton_up, toolButton_right);
        QWidget::setTabOrder(toolButton_right, toolButton_stop);

        retranslateUi(MainWindow);

        QMetaObject::connectSlotsByName(MainWindow);
    } // setupUi

    void retranslateUi(QMainWindow *MainWindow)
    {
        MainWindow->setWindowTitle(QApplication::translate("MainWindow", "GWR Navigation Simulator", 0, QApplication::UnicodeUTF8));
        widget_main_window->setText(QString());
        groupBox->setTitle(QApplication::translate("MainWindow", "Robot", 0, QApplication::UnicodeUTF8));
        toolButton_add->setText(QString());
        toolButton_remove->setText(QApplication::translate("MainWindow", "...", 0, QApplication::UnicodeUTF8));
        toolButton->setText(QApplication::translate("MainWindow", "...", 0, QApplication::UnicodeUTF8));
        pushButton_generate_map->setText(QApplication::translate("MainWindow", "Generate Map", 0, QApplication::UnicodeUTF8));
        pushButton_moving_person->setText(QApplication::translate("MainWindow", "Move Person", 0, QApplication::UnicodeUTF8));
        pushButton_navigation->setText(QApplication::translate("MainWindow", "Navigation", 0, QApplication::UnicodeUTF8));
        pushButton_stop->setText(QApplication::translate("MainWindow", "Stop", 0, QApplication::UnicodeUTF8));
        checkBox->setText(QApplication::translate("MainWindow", "Sonar Sensor", 0, QApplication::UnicodeUTF8));
        groupBox_control_panel->setTitle(QApplication::translate("MainWindow", "Control Panel", 0, QApplication::UnicodeUTF8));
        toolButton_up->setText(QApplication::translate("MainWindow", "...", 0, QApplication::UnicodeUTF8));
        toolButton_right->setText(QApplication::translate("MainWindow", "...", 0, QApplication::UnicodeUTF8));
        toolButton_left->setText(QApplication::translate("MainWindow", "...", 0, QApplication::UnicodeUTF8));
        toolButton_stop->setText(QApplication::translate("MainWindow", "...", 0, QApplication::UnicodeUTF8));
        label->setText(QString());
        pushButton_random->setText(QApplication::translate("MainWindow", "Random Position", 0, QApplication::UnicodeUTF8));
        pushButton_random_v->setText(QApplication::translate("MainWindow", "Random Velocity", 0, QApplication::UnicodeUTF8));
    } // retranslateUi

};

namespace Ui {
    class MainWindow: public Ui_MainWindow {};
} // namespace Ui

QT_END_NAMESPACE

#endif // SIMULATOR_H
