# Supplementary material for: Learning indoor robot navigation using visual and sensorimotor map information
Source: Front Neurorobot. 2013 Oct 7;7:15. doi: 10.3389/fnbot.2013.00015 (PMC3791472; doi:10.3389/fnbot.2013.00015)
Supplement: Supplementary file 3 [file DataSheet1.ZIP › GWR_Navigation/includes/ActionConnect.h]

/***************************************************************************//**
 * Title: ActionConnect.h
 *
 * Version: 0.1
 * Author (c) 2011 by Wenjie Yan
 * Contact: alex1984.yan@gmail.com
 * Date: 2011-11-19
 *
 * Description:
 * Header file of the action modes for the connection in the growing when required network
 * model.
 *
 * This program is free software: you can redistribute it and/or modify
 * it under the terms of the GNU General Public License as published by
 * the Free Software Foundation, either version 3 of the License, or
 * (at your option) any later version.
 *
 * This program is distributed in the hope that it will be useful,
 * but WITHOUT ANY WARRANTY; without even the implied warranty of
 * MERCHANTABILITY or FITNESS FOR A PARTICULAR PURPOSE.  See the
 * GNU General Public License for more details.

 * Copyright 2011-2013 by Wenjie Yan. 
 * You should have received a copy of the GNU General Public License
 * along with this program.  If not, see <http://www.gnu.org/licenses/>.  
 *
 *******************************************************************************/
 
#ifndef ACTIONCONNECT_H_
#define ACTIONCONNECT_H_
/**
 * Standard libraries:
 */
#include <vector>
#include <utility>
#include <math.h>

/**
 * constant parameters
 * \param PI float PI constant
 */
#define PI 3.141592653

/// Class of NActionConnect

/** \brief
 * This class contains the information of the action codes of one connection in the GWR map.
 * It contains two parts of weights for both directions of a link. 
 */

class NActionConnect {
public:
  /** A constructor.
  * Initialize the act_num number of weights of each part.
  */
	NActionConnect();
	virtual ~NActionConnect(); ///< A deconstructor
  /**
  * \param weights vector of double values, 2 x act_num weights of the circle-form neural field
  */
	std::pair<std::vector<double>, std::vector<double> > weights;
  /**
  * Function for training the weights
  * \param n_0 double type of values of the start position
  * \param n_1 double type of values of the end position
  * \param start bool value to switsch the training part
  */
	void TrainConnections(std::vector<double> n_0, std::vector<double> n_1, bool start);
private:
	unsigned int act_num; ///< Number of action neurons
};


#endif /* ACTIONCONNECT_H_ */
