# Supplementary material for: Learning indoor robot navigation using visual and sensorimotor map information
Source: Front Neurorobot. 2013 Oct 7;7:15. doi: 10.3389/fnbot.2013.00015 (PMC3791472; doi:10.3389/fnbot.2013.00015)
Supplement: Supplementary file 3 [file DataSheet1.ZIP › GWR_Navigation/includes/mazegenerator.h]

/*
 * Copyright © 2002 David Herzog. All rights reserved.

 Permission is hereby granted, free of charge, to any person obtaining a copy of this software
 and associated documentation files (the "Software"), to deal in the Software without restriction,
 including without limitation the rights to use, copy, modify, merge, publish, distribute, and/or
 sell copies of the Software, and to permit persons to whom the Software is furnished to do so,
 provided that the above copyright notice and this permission notice appear in all copies of the
 Software and that both the above copyright notice and this permission notice appear in supporting
 documentation.

 THE SOFTWARE IS PROVIDED "AS IS", WITHOUT WARRANTY OF ANY KIND, EXPRESS OR IMPLIED, INCLUDING
 BUT NOT LIMITED TO THE WARRANTIES OF MERCHANTABILITY, FITNESS FOR A PARTICULAR PURPOSE AND
 NONINFRINGEMENT OF THIRD PARTY RIGHTS. IN NO EVENT SHALL THE COPYRIGHT HOLDER INCLUDED IN THIS
 NOTICE BE LIABLE FOR ANY CLAIM, OR ANY SPECIAL INDIRECT OR CONSEQUENTIAL DAMAGES, OR ANY DAMAGES
 WHATSOEVER RESULTING FROM LOSS OF USE, DATA OR PROFITS, WHETHER IN AN ACTION OF CONTRACT, NEGLIGENCE
 OR OTHER TORTIOUS ACTION, ARISING OUT OF OR IN CONNECTION WITH THE USE OR PERFORMANCE OF THIS SOFTWARE.
 Except as contained in this notice, the name of the copyright holder shall not be used in advertising or
 otherwise to promote the sale, use or other dealings in this Software without prior written authorization
 of the copyright holder.
 *
 */

/***************************************************************************//**
 * Title: GNGNavigation.cpp
 *
 * Version: 0.1
 * Author (c) 2011 by Wenjie Yan
 * Contact: alex1984.yan@gmail.com
 * Date: 2011-10-19
 *
 * Description:
 * Source file of map generator.
 *
 * This program is free software: you can redistribute it and/or modify
 * it under the terms of the GNU General Public License as published by
 * the Free Software Foundation, either version 3 of the License, or
 * (at your option) any later version.
 *
 * This program is distributed in the hope that it will be useful,
 * but WITHOUT ANY WARRANTY; without even the implied warranty of
 * MERCHANTABILITY or FITNESS FOR A PARTICULAR PURPOSE.  See the
 * GNU General Public License for more details.

 * Copyright 2011-2013 by Wenjie Yan. 
 * You should have received a copy of the GNU General Public License
 * along with this program.  If not, see <http://www.gnu.org/licenses/>.  
 *
 *******************************************************************************/
 

#ifndef MAZEGENERATOR_H_
#define MAZEGENERATOR_H_
#include<stdio.h>
#include<stdlib.h>
#include<time.h>
#include<opencv2/opencv.hpp>
#define MAX_MAZE 61  // 30 * 2 + 1
#define CELL 100  // 30 * 30
#define WALL 1
#define PATH 3

	/**
	* \brief Class of GNG model.
	* This class contains the method of generating the map.
	*/
	
class maze_generator {
public:
  	/// A constructor.
	maze_generator();
	/// A deconstructor.
	virtual ~maze_generator();
	/// Image of presenting the map
	IplImage * maze_image;
	///Function of regenerating the map
	void rebuild_maze();
private:
	/**
	* Function of generating the maze. 
	*/ 
	void maze_generation(int indeks, int maze[MAX_MAZE][MAX_MAZE], int backtrack_x[CELL],
			int bactrack_y[CELL], int x, int y, int n, int visited);
	void print_maze(int maze[MAX_MAZE][MAX_MAZE], int maze_size);
	int is_closed(int maze[MAX_MAZE][MAX_MAZE], int x, int y);
	int size;
	int indeks;
	int maze[MAX_MAZE][MAX_MAZE];
	int backtrack_x[CELL];
	int backtrack_y[CELL];
};


#endif /* MAZEGENERATOR_H_ */
