# Supplementary material for: Learning indoor robot navigation using visual and sensorimotor map information
Source: Front Neurorobot. 2013 Oct 7;7:15. doi: 10.3389/fnbot.2013.00015 (PMC3791472; doi:10.3389/fnbot.2013.00015)
Supplement: Supplementary file 3 [file DataSheet1.ZIP › GWR_Navigation/includes/connection.h]

/***************************************************************************//**
 * Title: connection.h
 *
 * Version: 0.1
 * Author (c) 2011 by Wenjie Yan
 * Contact: alex1984.yan@gmail.com
 * Date: 2011-11-19
 *
 * Description:
 * Header file of the connections of the growing when required network
 * for robot navigation based on cognitive map learning.
 *
 * This program is free software: you can redistribute it and/or modify
 * it under the terms of the GNU General Public License as published by
 * the Free Software Foundation, either version 3 of the License, or
 * (at your option) any later version.
 *
 * This program is distributed in the hope that it will be useful,
 * but WITHOUT ANY WARRANTY; without even the implied warranty of
 * MERCHANTABILITY or FITNESS FOR A PARTICULAR PURPOSE.  See the
 * GNU General Public License for more details.

 * Copyright 2011-2013 by Wenjie Yan. 
 * You should have received a copy of the GNU General Public License
 * along with this program.  If not, see <http://www.gnu.org/licenses/>.  
 *
 *******************************************************************************/
#ifndef CONNECTION_H_
#define CONNECTION_H_

/**
 * Standard libraries:
 */
#include <utility>

/**
 * Special libraries:
 */
#include "NeuralFields.h"
#include "som.h"
/** \brief Class of GWR connections.
 * This class contains the information of the neuron connections in the GWR map.
 * It contains the indexes of neurons connecting with a link, belief and
 * acc_rate of a link and the corresponding action population codes of this link.
 */

class nconnection {
public:
	/** A constructor
	 * Initialize the blief = 0,
	 * acc_rate = 1, and set the connection.first.first = 0
	 */
	nconnection();
	/** 
	 * A deconstructor
	 */
	virtual ~nconnection();
	/** Parameters
	 * Belief means here, how likely the robot will choose this connection for the next movement.
	 * \param acc_rate a double value for describing the accessible rate of a link.
	 * When robot detects an obstacle, the current accessible rate will be deceased so that the robot can adjust its navigation policy.
	 * \param connection container of the connection information, includes:
	 * \param connection.first.first unsigned integer value of the age of a link
	 * \param NActionConnect class containing the corresponding action codes of this link
	 * \param std::pair<somneuron*, somneuron*> pointers of the connected neurons in the GWR
	 */
	double acc_rate;
	double acc_rate_multi_robot;
	std::pair<std::pair<unsigned int, NActionConnect>, std::pair<somneuron*,
			somneuron*> > connection;
};

#endif /* CONNECTION_H_ */
