# Supplementary material for: Learning indoor robot navigation using visual and sensorimotor map information
Source: Front Neurorobot. 2013 Oct 7;7:15. doi: 10.3389/fnbot.2013.00015 (PMC3791472; doi:10.3389/fnbot.2013.00015)
Supplement: Supplementary file 3 [file DataSheet1.ZIP › GWR_Navigation/includes/Main.dox]

/**
 *\mainpage 
 * This is the source code of the simulator of robot navigation using the Growing When Required Network.  Parts of the used methods are presented in the following publication(s):
 *
 *
 * Yan, W., Weber, C., Wermter, S. A Neural Approach for Robot Navigation based on Cognitive Map Learning. 2012 International Joint Conference on Neural Networks (IJCNN2012), pp. 1146-1153, Brisbane, Australia, 2012. IEEE 
 * 
 * System Dependency: OpenCV, Qt4
 *
 * How to Compile: unpack the package, run "cmake . " in the directory, then "make". The executable file is in the ./bin forlder
 */
