# Supplementary material for: Learning indoor robot navigation using visual and sensorimotor map information
Source: Front Neurorobot. 2013 Oct 7;7:15. doi: 10.3389/fnbot.2013.00015 (PMC3791472; doi:10.3389/fnbot.2013.00015)
Supplement: Supplementary file 3 [file DataSheet1.ZIP › GWR_Navigation/includes/Simulator_Main.ui]

<?xml version="1.0" encoding="UTF-8"?>
<ui version="4.0">
 <class>MainWindow</class>
 <widget class="QMainWindow" name="MainWindow">
  <property name="geometry">
   <rect>
    <x>0</x>
    <y>0</y>
    <width>1038</width>
    <height>768</height>
   </rect>
  </property>
  <property name="windowTitle">
   <string>GWR Navigation Simulator</string>
  </property>
  <property name="windowIcon">
   <iconset>
    <normaloff>Figs/KTiconS.jpg</normaloff>Figs/KTiconS.jpg</iconset>
  </property>
  <property name="locale">
   <locale language="German" country="Germany"/>
  </property>
  <widget class="QWidget" name="centralwidget">
   <widget class="QFrame" name="frame_main_window">
    <property name="geometry">
     <rect>
      <x>10</x>
      <y>90</y>
      <width>850</width>
      <height>650</height>
     </rect>
    </property>
    <property name="frameShape">
     <enum>QFrame::StyledPanel</enum>
    </property>
    <property name="frameShadow">
     <enum>QFrame::Raised</enum>
    </property>
    <widget class="QLabel" name="widget_main_window">
     <property name="geometry">
      <rect>
       <x>10</x>
       <y>10</y>
       <width>831</width>
       <height>631</height>
      </rect>
     </property>
     <property name="text">
      <string/>
     </property>
    </widget>
   </widget>
   <widget class="QGroupBox" name="groupBox">
    <property name="geometry">
     <rect>
      <x>870</x>
      <y>90</y>
      <width>161</width>
      <height>261</height>
     </rect>
    </property>
    <property name="font">
     <font>
      <pointsize>12</pointsize>
      <weight>75</weight>
      <italic>true</italic>
      <bold>true</bold>
     </font>
    </property>
    <property name="title">
     <string>Robot</string>
    </property>
    <widget class="QToolButton" name="toolButton_add">
     <property name="geometry">
      <rect>
       <x>10</x>
       <y>30</y>
       <width>40</width>
       <height>40</height>
      </rect>
     </property>
     <property name="text">
      <string/>
     </property>
     <property name="icon">
      <iconset>
       <normaloff>../Figs/add.png</normaloff>../Figs/add.png</iconset>
     </property>
     <property name="iconSize">
      <size>
       <width>20</width>
       <height>20</height>
      </size>
     </property>
    </widget>
    <widget class="QToolButton" name="toolButton_remove">
     <property name="geometry">
      <rect>
       <x>50</x>
       <y>30</y>
       <width>40</width>
       <height>40</height>
      </rect>
     </property>
     <property name="text">
      <string>...</string>
     </property>
     <property name="icon">
      <iconset>
       <normaloff>../Figs/remove.png</normaloff>../Figs/remove.png</iconset>
     </property>
     <property name="iconSize">
      <size>
       <width>20</width>
       <height>20</height>
      </size>
     </property>
    </widget>
    <widget class="QListWidget" name="listWidget">
     <property name="geometry">
      <rect>
       <x>10</x>
       <y>80</y>
       <width>131</width>
       <height>181</height>
      </rect>
     </property>
    </widget>
    <widget class="QToolButton" name="toolButton">
     <property name="geometry">
      <rect>
       <x>100</x>
       <y>30</y>
       <width>40</width>
       <height>40</height>
      </rect>
     </property>
     <property name="text">
      <string>...</string>
     </property>
     <property name="icon">
      <iconset>
       <normaloff>../Figs/Flag.png</normaloff>../Figs/Flag.png</iconset>
     </property>
     <property name="iconSize">
      <size>
       <width>20</width>
       <height>20</height>
      </size>
     </property>
    </widget>
   </widget>
   <widget class="QPushButton" name="pushButton_generate_map">
    <property name="geometry">
     <rect>
      <x>20</x>
      <y>20</y>
      <width>121</width>
      <height>41</height>
     </rect>
    </property>
    <property name="font">
     <font>
      <pointsize>12</pointsize>
      <weight>75</weight>
      <italic>true</italic>
      <bold>true</bold>
     </font>
    </property>
    <property name="text">
     <string>Generate Map</string>
    </property>
   </widget>
   <widget class="QPushButton" name="pushButton_moving_person">
    <property name="geometry">
     <rect>
      <x>160</x>
      <y>20</y>
      <width>121</width>
      <height>41</height>
     </rect>
    </property>
    <property name="font">
     <font>
      <pointsize>12</pointsize>
      <weight>75</weight>
      <italic>true</italic>
      <bold>true</bold>
     </font>
    </property>
    <property name="text">
     <string>Move Person</string>
    </property>
   </widget>
   <widget class="QPushButton" name="pushButton_navigation">
    <property name="geometry">
     <rect>
      <x>870</x>
      <y>380</y>
      <width>141</width>
      <height>41</height>
     </rect>
    </property>
    <property name="font">
     <font>
      <pointsize>12</pointsize>
      <weight>75</weight>
      <italic>true</italic>
      <bold>true</bold>
     </font>
    </property>
    <property name="text">
     <string>Navigation</string>
    </property>
   </widget>
   <widget class="QPushButton" name="pushButton_stop">
    <property name="geometry">
     <rect>
      <x>870</x>
      <y>430</y>
      <width>141</width>
      <height>41</height>
     </rect>
    </property>
    <property name="font">
     <font>
      <pointsize>12</pointsize>
      <weight>75</weight>
      <italic>true</italic>
      <bold>true</bold>
     </font>
    </property>
    <property name="text">
     <string>Stop</string>
    </property>
   </widget>
   <widget class="QCheckBox" name="checkBox">
    <property name="geometry">
     <rect>
      <x>870</x>
      <y>470</y>
      <width>141</width>
      <height>41</height>
     </rect>
    </property>
    <property name="font">
     <font>
      <pointsize>12</pointsize>
      <weight>75</weight>
      <italic>true</italic>
      <bold>true</bold>
     </font>
    </property>
    <property name="text">
     <string>Sonar Sensor</string>
    </property>
   </widget>
   <widget class="QGroupBox" name="groupBox_control_panel">
    <property name="geometry">
     <rect>
      <x>870</x>
      <y>520</y>
      <width>161</width>
      <height>211</height>
     </rect>
    </property>
    <property name="font">
     <font>
      <pointsize>12</pointsize>
      <weight>75</weight>
      <italic>true</italic>
      <bold>true</bold>
     </font>
    </property>
    <property name="title">
     <string>Control Panel</string>
    </property>
    <widget class="QToolButton" name="toolButton_up">
     <property name="geometry">
      <rect>
       <x>60</x>
       <y>60</y>
       <width>40</width>
       <height>40</height>
      </rect>
     </property>
     <property name="text">
      <string>...</string>
     </property>
     <property name="icon">
      <iconset>
       <normaloff>../Figs/up.png</normaloff>../Figs/up.png</iconset>
     </property>
     <property name="iconSize">
      <size>
       <width>20</width>
       <height>20</height>
      </size>
     </property>
    </widget>
    <widget class="QToolButton" name="toolButton_right">
     <property name="geometry">
      <rect>
       <x>110</x>
       <y>60</y>
       <width>40</width>
       <height>40</height>
      </rect>
     </property>
     <property name="text">
      <string>...</string>
     </property>
     <property name="icon">
      <iconset>
       <normaloff>../Figs/right.png</normaloff>../Figs/right.png</iconset>
     </property>
     <property name="iconSize">
      <size>
       <width>20</width>
       <height>20</height>
      </size>
     </property>
    </widget>
    <widget class="QToolButton" name="toolButton_left">
     <property name="geometry">
      <rect>
       <x>10</x>
       <y>60</y>
       <width>40</width>
       <height>40</height>
      </rect>
     </property>
     <property name="text">
      <string>...</string>
     </property>
     <property name="icon">
      <iconset>
       <normaloff>../Figs/left.png</normaloff>../Figs/left.png</iconset>
     </property>
     <property name="iconSize">
      <size>
       <width>20</width>
       <height>20</height>
      </size>
     </property>
    </widget>
    <widget class="QToolButton" name="toolButton_stop">
     <property name="geometry">
      <rect>
       <x>60</x>
       <y>110</y>
       <width>40</width>
       <height>40</height>
      </rect>
     </property>
     <property name="text">
      <string>...</string>
     </property>
     <property name="icon">
      <iconset>
       <normaloff>../Figs/no.png</normaloff>../Figs/no.png</iconset>
     </property>
     <property name="iconSize">
      <size>
       <width>20</width>
       <height>20</height>
      </size>
     </property>
    </widget>
   </widget>
   <widget class="QLabel" name="label">
    <property name="geometry">
     <rect>
      <x>920</x>
      <y>0</y>
      <width>101</width>
      <height>91</height>
     </rect>
    </property>
    <property name="text">
     <string/>
    </property>
    <property name="pixmap">
     <pixmap>../Figs/wtmIcon.png</pixmap>
    </property>
    <property name="scaledContents">
     <bool>true</bool>
    </property>
   </widget>
   <widget class="QPushButton" name="pushButton_random">
    <property name="geometry">
     <rect>
      <x>310</x>
      <y>20</y>
      <width>151</width>
      <height>41</height>
     </rect>
    </property>
    <property name="font">
     <font>
      <pointsize>12</pointsize>
      <weight>75</weight>
      <italic>true</italic>
      <bold>true</bold>
     </font>
    </property>
    <property name="text">
     <string>Random Position</string>
    </property>
   </widget>
   <widget class="QPushButton" name="pushButton_random_v">
    <property name="geometry">
     <rect>
      <x>480</x>
      <y>20</y>
      <width>151</width>
      <height>41</height>
     </rect>
    </property>
    <property name="font">
     <font>
      <pointsize>12</pointsize>
      <weight>75</weight>
      <italic>true</italic>
      <bold>true</bold>
     </font>
    </property>
    <property name="text">
     <string>Random Velocity</string>
    </property>
   </widget>
  </widget>
  <widget class="QStatusBar" name="statusbar"/>
 </widget>
 <tabstops>
  <tabstop>pushButton_generate_map</tabstop>
  <tabstop>pushButton_moving_person</tabstop>
  <tabstop>toolButton_add</tabstop>
  <tabstop>toolButton_remove</tabstop>
  <tabstop>toolButton</tabstop>
  <tabstop>listWidget</tabstop>
  <tabstop>pushButton_navigation</tabstop>
  <tabstop>pushButton_stop</tabstop>
  <tabstop>checkBox</tabstop>
  <tabstop>toolButton_left</tabstop>
  <tabstop>toolButton_up</tabstop>
  <tabstop>toolButton_right</tabstop>
  <tabstop>toolButton_stop</tabstop>
 </tabstops>
 <resources/>
 <connections/>
</ui>
