# Supplementary material for: Learning indoor robot navigation using visual and sensorimotor map information
Source: Front Neurorobot. 2013 Oct 7;7:15. doi: 10.3389/fnbot.2013.00015 (PMC3791472; doi:10.3389/fnbot.2013.00015)
Supplement: Supplementary file 3 [file DataSheet1.ZIP › GWR_Navigation/includes/GWR_Gui.h]

/***************************************************************************//**
 * Title: GWR_Gui.h
 *
 * Version: 0.1
 * Author (c) 2011 by Wenjie Yan
 * Contact: alex1984.yan@gmail.com
 * Date: 2011-11-19
 *
 * Description:
 * Header file of the user interface of the simulator.
 *
 * This program is free software: you can redistribute it and/or modify
 * it under the terms of the GNU General Public License as published by
 * the Free Software Foundation, either version 3 of the License, or
 * (at your option) any later version.
 *
 * This program is distributed in the hope that it will be useful,
 * but WITHOUT ANY WARRANTY; without even the implied warranty of
 * MERCHANTABILITY or FITNESS FOR A PARTICULAR PURPOSE.  See the
 * GNU General Public License for more details.

 * Copyright 2011-2013 by Wenjie Yan. 
 * You should have received a copy of the GNU General Public License
 * along with this program.  If not, see <http://www.gnu.org/licenses/>.  
 *
 *******************************************************************************/

#ifndef GWR_GUI_H_
#define GWR_GUI_H_
///User Interface
#include "simulator.h"
///QT Libraries
#include <QtGui/QListWidgetItem>
#include <QtGui/QMouseEvent>
#include <QtCore/QTimer>
#include <QtGui/QShortcut>
#include <QtGui/QMessageBox>
///STL
#include <iostream>
#include <sstream>
#include <utility>
///Maze generator
#include "mazegenerator.h"
///Opencv
#include <opencv2/opencv.hpp>
///GWR Network
#include "GWRNavigation.h"

static QImage IplImage2QImage(const IplImage *iplImage) {
	int height = iplImage->height;
	int width = iplImage->width;

	if (iplImage->depth == IPL_DEPTH_8U && iplImage->nChannels == 3) {
		const uchar *qImageBuffer = (const uchar*) iplImage->imageData;
		QImage img(qImageBuffer, width, height, QImage::Format_RGB888);
		return img.rgbSwapped();
	} else if (iplImage->depth == IPL_DEPTH_8U && iplImage->nChannels == 1) {
		const uchar *qImageBuffer = (const uchar*) iplImage->imageData;
		QImage img(qImageBuffer, width, height, QImage::Format_Indexed8);

		QVector<QRgb> colorTable;
		for (int i = 0; i < 256; i++) {
			colorTable.push_back(qRgb(i, i, i));
		}
		img.setColorTable(colorTable);
		return img;
	} else {
		std::cerr << "Image cannot be converted.";
		return QImage();
	}
}

class GWR_GUI: public QMainWindow, public Ui::MainWindow {

Q_OBJECT

public:
	GWR_GUI(QMainWindow *parent = 0) :
			QMainWindow(parent) {
		KT = cvLoadImage("../Figs/KT.png");
		KP = cvLoadImage("../Figs/KP.png");
		KC = cvLoadImage("../Figs/KC.png");
		Sonar = cvLoadImage("../Figs/sonar1.png");

		setMouseTracking(true);
		setupUi(this);
		setFixedSize(1038, 768);
		timer = new QTimer(this);
		timer->setInterval(50);
		
		///Define QT Slots
		connect(pushButton_generate_map, SIGNAL(clicked()), this,
				SLOT(generate_map()));
		connect(pushButton_moving_person, SIGNAL(clicked()), this,
				SLOT(move_person()));
		connect(pushButton_random, SIGNAL(clicked()), this,
				SLOT(random_move()));
		connect(pushButton_random_v, SIGNAL(clicked()), this,
				SLOT(random_velocity()));
		connect(toolButton_add, SIGNAL(clicked()), this, SLOT(add_robot()));
		connect(toolButton_remove, SIGNAL(clicked()), this,
				SLOT(remove_robot()));
		connect(toolButton, SIGNAL(clicked()), this, SLOT(place_robot()));
		connect(pushButton_navigation, SIGNAL(clicked()), this,
				SLOT(navigation()));
		connect(pushButton_stop, SIGNAL(clicked()), this, SLOT(stop()));
		connect(checkBox, SIGNAL(clicked()), this, SLOT(change_sonar()));
		connect(toolButton_left, SIGNAL(pressed()), this, SLOT(turn_left()));
		connect(toolButton_up, SIGNAL(clicked()), this, SLOT(move_forward()));
		connect(toolButton_right, SIGNAL(pressed()), this, SLOT(turn_right()));
		connect(toolButton_stop, SIGNAL(clicked()), this, SLOT(move_stop()));
		connect(timer, SIGNAL(timeout()), this, SLOT(timerEvent()));
		QShortcut *k_w = new QShortcut(QKeySequence(tr("w")), this);
		QShortcut *k_s = new QShortcut(QKeySequence(tr("s")), this);
		QShortcut *k_a = new QShortcut(QKeySequence(tr("a")), this);
		QShortcut *k_d = new QShortcut(QKeySequence(tr("d")), this);
		connect(k_w, SIGNAL(activated ()), this, SLOT(move_forward()));
		connect(k_s, SIGNAL(activated ()), this, SLOT(move_stop()));
		connect(k_a, SIGNAL(activated ()), this, SLOT(turn_left()));
		connect(k_d, SIGNAL(activated ()), this, SLOT(turn_right()));
		
		///Initialize parameters
		robot_navigation = false;
		show_sonar = false;
		robot_home.push_back(1);
		robot_home.push_back(2);
		robot_home.push_back(3);
		robot_idx = 0;
		mouse_event_flag = 0;
		robot_x = 0;
		robot_y = 0;
		person_x = 0;
		person_y = 0;
		person_global_buff_x = 0;
		person_global_buff_y = 0;
		damage = false;
		add_robot();
		place_robot();
		listWidget->setCurrentRow(0);
		generate_map();
		person_initialized = false;
		person_move = 0;
		timer->start();
	}
	~GWR_GUI() {
		cvReleaseImage(&KT);
		cvReleaseImage(&KP);
		cvReleaseImage(&KC);
		cvReleaseImage(&Sonar);
	}
private slots:
	void generate_map() {
		maze.rebuild_maze();
	}

	void add_robot() {
	  ///Currently we only allow maximal 3 robots
		if (robot_home.size() == 0) {
			std::cerr << "Sorry, we only support maximal 3 robots."
					<< std::endl;
			return;
		}
		unsigned int robot_idx = rand() % robot_home.size();
		QPixmap pm(12, 12);
		//*/
		switch (robot_home[robot_idx]) {
		case 1:
			pm.fill(Qt::red);
			listWidget->addItem(new QListWidgetItem(QIcon(pm), tr("Robot KT")));
			break;
		case 2:
			pm.fill(Qt::yellow);
			listWidget->addItem(new QListWidgetItem(QIcon(pm), tr("Robot KP")));
			break;
		case 3:
			pm.fill(Qt::blue);
			listWidget->addItem(new QListWidgetItem(QIcon(pm), tr("Robot KC")));
			break;
		default:
			break;
		}
		if (listWidget->count() == 1) {
			listWidget->setCurrentRow(0);
		}
		std::pair<unsigned int, std::vector<double> > robot_position;
		robot_position.first = robot_home[robot_idx];
		robot_position.second.push_back(0);
		robot_position.second.push_back(0);
		robot_position.second.push_back(0);
		robot_positions.push_back(robot_position);
		std::pair<unsigned int, std::pair<double, double> > robot_velocity;
		robot_velocity.first = robot_home[robot_idx];
		robot_velocity.second.first = 0;
		robot_velocity.second.second = 0;
		robot_velocities.push_back(robot_velocity);
		std::pair<unsigned int, bool> turn_block;
		turn_block.first = robot_home[robot_idx];
		turn_block.second = false;
		robot_turn_block.push_back(turn_block);
		robot_reached_target.push_back(turn_block);
		//Now remove the robot from its home
		if (robot_home.size() > 0) {
			robot_home.erase(robot_home.begin() + robot_idx);
		}
	}
	
	void remove_robot() {
		if (listWidget->count() > 1) {
			QListWidgetItem * current_list = listWidget->currentItem();
			int row = listWidget->currentRow();
			std::string utf8_text = current_list->text().toUtf8().constData();
			listWidget->takeItem(row);
			unsigned int robot_to_delete;
			if (utf8_text.compare("Robot KT") == 0) {
				robot_to_delete = 1;
			} else if (utf8_text.compare("Robot KP") == 0) {
				robot_to_delete = 2;
			} else if (utf8_text.compare("Robot KC") == 0) {
				robot_to_delete = 3;
			}
			robot_home.push_back(robot_to_delete);
			for (unsigned int i = 0; i < robot_positions.size(); i++) {
				if (robot_positions[i].first == robot_to_delete) {
					robot_positions.erase(robot_positions.begin() + i);
					break;
				}
			}
			for (unsigned int i = 0; i < robot_turn_block.size(); i++) {
				if (robot_turn_block[i].first == robot_to_delete) {
					robot_turn_block.erase(robot_turn_block.begin() + i);
					break;
				}
			}
			
			for (unsigned int i = 0; i < robot_reached_target.size(); i++) {
				if (robot_reached_target[i].first == robot_to_delete) {
					robot_reached_target.erase(robot_reached_target.begin()+i);
					break;
				}
			}
				      
			for (unsigned int i = 0; i < robot_velocities.size(); i++) {
				if (robot_velocities[i].first == robot_to_delete) {
					robot_velocities.erase(robot_velocities.begin() + i);
					break;
				}
			}

			unsigned int nidx = 0;
			for (unsigned int i = 0;
					i < GWR->GWRMap_new->neurons.begin()->belief_r.size();
					i++) {
				if (robot_to_delete
						== GWR->GWRMap_new->neurons.begin()->belief_r[i].first) {
					nidx = i;
					break;
				}
			}
			for (std::list<somneuron>::iterator it =
					GWR->GWRMap_new->neurons.begin();
					it != GWR->GWRMap_new->neurons.end(); ++it) {
				it->belief_r.erase(it->belief_r.begin() + nidx);
			}
			for (unsigned int i = 0; i < GWR->NF.size(); i++) {
				if (GWR->NF[i].first == robot_to_delete) {
					GWR->NF.erase(GWR->NF.begin() + i);
					break;
				}
			}
		}
	}
	void place_robot() {
		if (mouse_event_flag == 0 && listWidget->count() > 0) {
			QListWidgetItem * current_list = listWidget->currentItem();
			std::string utf8_text = current_list->text().toUtf8().constData();
			robot_idx = 0;
			if (utf8_text.compare("Robot KT") == 0) {
				robot_idx = 1;
			} else if (utf8_text.compare("Robot KP") == 0) {
				robot_idx = 2;
			} else if (utf8_text.compare("Robot KC") == 0) {
				robot_idx = 3;
			}
			QCursor a;
			QPixmap pm(30, 30);
			switch (robot_idx) {
			case 1:
				pm.fill(Qt::red);
				break;
			case 2:
				pm.fill(Qt::yellow);
				break;
			case 3:
				pm.fill(Qt::blue);
				break;
			default:
				break;
			}
			a = QCursor(pm, -1, -1);
			setCursor(a);
			mouse_event_flag = 1;
		}
	}
	void timerEvent() {
		IplImage * show_image = cvCloneImage(maze.maze_image);
		if (person_initialized == true) {
			std::vector<std::vector<double> > inputs;
			std::vector<double> input;
			input.push_back(person_x);
			input.push_back(person_y);
			inputs.push_back(input);
			cvCircle(show_image, cvPoint(input[0], input[1]), (int) (1),
					CV_RGB(0, 0, 0), (int) (5));
			GWR->GWRMap_new->runOnce(inputs, 0);
			QListWidgetItem * current_list = listWidget->currentItem();
			std::string utf8_text = current_list->text().toUtf8().constData();
			std::vector<unsigned int> reached_robots;
			for (unsigned int i = 0; i < robot_positions.size(); i++) {
				if (((person_x - robot_positions[i].second[0])
						* (person_x - robot_positions[i].second[0])
						+ (person_y - robot_positions[i].second[1])
								* (person_y - robot_positions[i].second[1]))
						<= 1500) {
					reached_robots.push_back(robot_positions[i].first);
				}
			}
			std::vector<double> robot_action;
			if (utf8_text.compare("Robot KT") == 0) {
				robot_action = GWR->planNavigation_nao(1, robot_positions,
						reached_robots);
			} else if (utf8_text.compare("Robot KP") == 0) {
				robot_action = GWR->planNavigation_nao(2, robot_positions,
						reached_robots);
			} else if (utf8_text.compare("Robot KC") == 0) {
				robot_action = GWR->planNavigation_nao(3, robot_positions,
						reached_robots);
			}
			if (mouse_event_flag == 3) {
				damage = false;
			}
			if (robot_navigation == true) {
				for (unsigned int i = 0; i < robot_action.size(); i++) {
					robot_velocities[i].second.first = -0;
					robot_velocities[i].second.second = 0;
					if (((person_x - robot_positions[i].second[0])
							* (person_x - robot_positions[i].second[0])
							+ (person_y - robot_positions[i].second[1])
									* (person_y - robot_positions[i].second[1]))
							> 1000) {
						robot_velocities[i].second.first = -1
								+ pow(-1, rand()) * (rand() % 1000) / 10000;
						double odiff = robot_action[i]
								- robot_positions[i].second[2];
						if (odiff < -180) {
							odiff += 360;
						} else if (odiff > 180) {
							odiff -= 360;
						}
						if (odiff < -2) {
							robot_velocities[i].second.second = -2;
						} else if (odiff > 2) {
							robot_velocities[i].second.second = 2;
						} else {
							robot_velocities[i].second.second = 0;
						}

						if (fabs(odiff) < 60) {
							robot_turn_block[i].second = false;
						}

						if ((fabs(odiff) > 160 && robot_reached_target[i].second == true)
								|| robot_turn_block[i].second == true) {
							robot_velocities[i].second.first = 0;
							robot_turn_block[i].second = true;
							continue;
						}

						int sonar = check_sonar(i);
						if (sonar == -1) {
							robot_velocities[i].second.second = 2;
							GWR->getInteraction(1, i);
						} else if (sonar == -3) {
							robot_velocities[i].second.second = 3;
							robot_velocities[i].second.first = 0;
							GWR->getInteraction(0.1, i);
						} else if (sonar == -2) {
							robot_velocities[i].second.second = -2;
							GWR->getInteraction(1, i);
						} else if (sonar == -4) {
							robot_velocities[i].second.second = -3;
							robot_velocities[i].second.first = 0;
							GWR->getInteraction(0.1, i);
						}
						else
						{
							GWR->getInteraction(1, i);
						}
						robot_reached_target[i].second = false;
					}
					else
					{
						robot_reached_target[i].second = true;
					}
				}
			}
			robot_control();
			DrawGWR(show_image);
		} else {
  			robot_control();
			DrawGWR(show_image);
		}

		QImage test_show = IplImage2QImage(show_image);
		widget_main_window->setPixmap(QPixmap::fromImage(test_show));
		widget_main_window->show();
		cvReleaseImage(&show_image);
		person_move = 0;
	}
	void move_person() {
		if (mouse_event_flag == 0) {
			QMessageBox Msgbox;
			Msgbox.setText("Please press and draw your mouse in the maze area to simulate the movement of the person.\n\nTo release the mouse control, please click the Move Person buttom again!");
			Msgbox.exec();
			QCursor a;
			QPixmap pm(30, 30);
			pm.load("../Figs/person.png");
			a = QCursor(pm, -1, -1);
			setCursor(a);
			mouse_event_flag = 2;
		} else if (mouse_event_flag == 2) {
			unsetCursor();
			mouse_event_flag = 0;
		}
	}
	void random_move() {
		if (mouse_event_flag == 0) {
		  	QMessageBox Msgbox;
			Msgbox.setText("Please press and draw your mouse in the maze area to simulate the random movement of the person.\n\nTo release the mouse control, please click the Random Position buttom again!");
			Msgbox.exec();
			QCursor a;
			QPixmap pm(30, 30);
			pm.load("../Figs/person.png");
			a = QCursor(pm, -1, -1);
			setCursor(a);
			mouse_event_flag = 3;
		} else if (mouse_event_flag == 3) {
			unsetCursor();
			mouse_event_flag = 0;
		}
	}
	void random_velocity() {
		if (mouse_event_flag == 0) {
			QMessageBox Msgbox;
			Msgbox.setText("Please press and draw your mouse in the maze area to simulate the movement of the person with random velocity.\n\nTo release the mouse control, please click the Random Velocity buttom again!");
			Msgbox.exec();
			QCursor a;
			QPixmap pm(30, 30);
			pm.load("../Figs/person.png");
			a = QCursor(pm, -1, -1);
			setCursor(a);
			mouse_event_flag = 4;
		} else if (mouse_event_flag == 4) {
			unsetCursor();
			mouse_event_flag = 0;
		}
	}

	void navigation() {
		robot_navigation = true;
		toolButton_add->setEnabled(false);
		toolButton_remove->setEnabled(false);
		toolButton_left->setEnabled(false);
		toolButton_up->setEnabled(false);
		toolButton_right->setEnabled(false);
		toolButton_stop->setEnabled(false);

	}
	void stop() {
		robot_navigation = false;
		for (unsigned int i = 0; i < robot_velocities.size(); i++) {
			robot_velocities[i].second.first = 0;
			robot_velocities[i].second.second = 0;
		}
		toolButton_add->setEnabled(true);
		toolButton_remove->setEnabled(true);
		toolButton_left->setEnabled(true);
		toolButton_up->setEnabled(true);
		toolButton_right->setEnabled(true);
		toolButton_stop->setEnabled(true);
	}
	void change_sonar() {
		if (show_sonar == false)
			show_sonar = true;
		else
			show_sonar = false;
	}
	void turn_left() {
		if (listWidget->count() > 0) {
			QListWidgetItem * current_list = listWidget->currentItem();
			std::string utf8_text = current_list->text().toUtf8().constData();
			unsigned int robot_current_idx;
			if (utf8_text.compare("Robot KT") == 0) {
				robot_current_idx = 1;
			} else if (utf8_text.compare("Robot KP") == 0) {
				robot_current_idx = 2;
			} else if (utf8_text.compare("Robot KC") == 0) {
				robot_current_idx = 3;
			}

			for (unsigned int i = 0; i < robot_velocities.size(); i++) {
				if (robot_velocities[i].first == robot_current_idx) {
					robot_velocities[i].second.second = 2;
					break;
				}
			}
		}
	}
	void move_forward() {
		if (listWidget->count() > 0) {
			QListWidgetItem * current_list = listWidget->currentItem();
			std::string utf8_text = current_list->text().toUtf8().constData();
			unsigned int robot_current_idx;
			if (utf8_text.compare("Robot KT") == 0) {
				robot_current_idx = 1;
			} else if (utf8_text.compare("Robot KP") == 0) {
				robot_current_idx = 2;
			} else if (utf8_text.compare("Robot KC") == 0) {
				robot_current_idx = 3;
			}

			for (unsigned int i = 0; i < robot_velocities.size(); i++) {
				if (robot_velocities[i].first == robot_current_idx) {
					robot_velocities[i].second.first = -1;
					robot_velocities[i].second.second = 0;
					break;
				}
			}
		}
	}
	void turn_right() {
		if (listWidget->count() > 0) {
			QListWidgetItem * current_list = listWidget->currentItem();
			std::string utf8_text = current_list->text().toUtf8().constData();
			unsigned int robot_current_idx;
			if (utf8_text.compare("Robot KT") == 0) {
				robot_current_idx = 1;
			} else if (utf8_text.compare("Robot KP") == 0) {
				robot_current_idx = 2;
			} else if (utf8_text.compare("Robot KC") == 0) {
				robot_current_idx = 3;
			}

			for (unsigned int i = 0; i < robot_velocities.size(); i++) {
				if (robot_velocities[i].first == robot_current_idx) {
					robot_velocities[i].second.second = -2;
					break;
				}
			}
		}
	}

	void move_stop() {
		if (listWidget->count() > 0) {
			QListWidgetItem * current_list = listWidget->currentItem();
			std::string utf8_text = current_list->text().toUtf8().constData();
			unsigned int robot_current_idx;
			if (utf8_text.compare("Robot KT") == 0) {
				robot_current_idx = 1;
			} else if (utf8_text.compare("Robot KP") == 0) {
				robot_current_idx = 2;
			} else if (utf8_text.compare("Robot KC") == 0) {
				robot_current_idx = 3;
			}

			for (unsigned int i = 0; i < robot_velocities.size(); i++) {
				if (robot_velocities[i].first == robot_current_idx) {
					robot_velocities[i].second.first = 0;
					robot_velocities[i].second.second = 0;
					break;
				}
			}
		}
	}
protected:
	///Below the mouse events
	void mouseMoveEvent(QMouseEvent *event) {
		if (mouse_event_flag == 4) {
			person_move = 1;
			int x_tmp = person_x;
			int y_tmp = person_y;
			x_tmp += pow(-1, rand()) * (rand() % 20);
			y_tmp += pow(-1, rand()) * (rand() % 20);
			QCursor::setPos(
					QWidget::mapToGlobal(QPoint(x_tmp + 20, y_tmp + 100)));
			if (check_person_collision(event->pos().x(), event->pos().y())
					== 1) {
				person_x = event->pos().x() - 20;
				person_y = event->pos().y() - 100;
				person_global_buff_x = event->globalX();
				person_global_buff_y = event->globalY();
				if (person_initialized == false) {
					GWR = new GWRNavigation(person_x, person_y, person_x + 5,
							person_y + 5);
					person_initialized = true;
				} else {
					std::vector<std::vector<double> > inputs;
					std::vector<double> input;
					input.push_back(person_x);
					input.push_back(person_y);
					inputs.push_back(input);
					GWR->GWRMap_new->runOnce(inputs, 1);
				}
			} else {
				QCursor::setPos(person_global_buff_x, person_global_buff_y);
			}
			damage = false;
		}

		if (mouse_event_flag == 3) {
			person_move = 1;
			QCursor::setPos(
					QWidget::mapToGlobal(QPoint(rand() % 1000, rand() % 800)));
			if (check_person_collision(event->pos().x(), event->pos().y())
					== 1) {
				person_x = event->pos().x() - 20;
				person_y = event->pos().y() - 100;
				person_global_buff_x = event->globalX();
				person_global_buff_y = event->globalY();
				if (person_initialized == false) {
					GWR = new GWRNavigation(person_x, person_y, person_x + 5,
							person_y + 5);
					person_initialized = true;
				} else {
					std::vector<std::vector<double> > inputs;
					std::vector<double> input;
					input.push_back(person_x);
					input.push_back(person_y);
					inputs.push_back(input);
					GWR->GWRMap_new->runOnce(inputs, 1);
				}
			} else {
				QCursor::setPos(person_global_buff_x, person_global_buff_y);
			}
		}

		if (mouse_event_flag == 2) {
			person_move = 1;
			if (check_person_collision(event->pos().x(), event->pos().y())
					== 1) {
				person_x = event->pos().x() - 20;
				person_y = event->pos().y() - 100;
				person_global_buff_x = event->globalX();
				person_global_buff_y = event->globalY();
				if (person_initialized == false) {
					GWR = new GWRNavigation(person_x, person_y, person_x + 5,
							person_y + 5);
					person_initialized = true;
				} else {
					std::vector<std::vector<double> > inputs;
					std::vector<double> input;
					input.push_back(person_x);
					input.push_back(person_y);
					inputs.push_back(input);
					GWR->GWRMap_new->runOnce(inputs, 1);
				}
			} else {
				QCursor::setPos(person_global_buff_x, person_global_buff_y);
			}
		}
	}

	void mousePressEvent(QMouseEvent *event) {
	}

	void mouseReleaseEvent(QMouseEvent *event) {
		if (event->button() == Qt::LeftButton) {
			if (mouse_event_flag == 1
					&& check_robot_collision(event->pos().x(), event->pos().y())
							== 1) {
				robot_x = event->pos().x() - 20;
				robot_y = event->pos().y() - 100;
				unsetCursor();
				if (!set_robot_position()) {
					std::cerr << "WARNING!!! Something is WRONG!" << std::endl;
				} else {
					std::cerr << "Robot " << robot_idx
							<< " is placed successfully!" << std::endl;
				}
				mouse_event_flag = 0;
			} else {
				//std::cerr << "WARNING!!! Collision Risk!!" << std::endl;
			}
		}
	}

	bool set_robot_position() {
		for (unsigned int i = 0; i < robot_positions.size(); i++) {
			if (robot_positions[i].first == robot_idx) {
				robot_positions[i].second[0] = (double) robot_x;
				robot_positions[i].second[1] = (double) robot_y;
				robot_positions[i].second[2] = (double) (rand() % 3000) / 1000;
				return true;
			}
		}
		return false;
	}

	int check_sonar(unsigned int idx) {
		if ((robot_positions[idx].second[0] - 35) > 0
				&& (robot_positions[idx].second[1] - 35) > 0) {
			//Draw Sonar range
			IplImage * show_image = cvCloneImage(maze.maze_image);
			cvSetImageROI(show_image,
					cvRect((int) (robot_positions[idx].second[0] - 35),
							(int) (robot_positions[idx].second[1] - 35),
							Sonar->width, Sonar->height));
			IplImage * Sonar_KT_c = rotate_robot(show_image,
					-robot_positions[idx].second[2]);
			cvConvertScale(Sonar_KT_c, Sonar_KT_c, -1, 255);
			IplImage * Sonar_KT_c_mask = cvCreateImage(cvGetSize(Sonar_KT_c),
					IPL_DEPTH_8U, 1);
			IplImage * Sonar_KT_c_mask_danger = cvCreateImage(
					cvGetSize(Sonar_KT_c), IPL_DEPTH_8U, 1);
			IplImage * Sonar_KT_Result = cvCreateImage(
					cvSize(Sonar->width, Sonar->height), IPL_DEPTH_8U, 3);
			IplImage * Sonar_KT_Result1 = cvCreateImage(
					cvSize(Sonar->width, Sonar->height), IPL_DEPTH_8U, 3);
			cvZero(Sonar_KT_Result);
			cvZero(Sonar_KT_Result1);
			cvZero(Sonar_KT_c_mask_danger);
			cvCvtColor(Sonar, Sonar_KT_c_mask, CV_BGR2GRAY);
			cvInRangeS(Sonar_KT_c_mask, cvScalar(70), cvScalar(80),
					Sonar_KT_c_mask_danger);
			cvCopy(Sonar_KT_c, Sonar_KT_Result, Sonar_KT_c_mask);
			cvCopy(Sonar_KT_c, Sonar_KT_Result1, Sonar_KT_c_mask_danger);
			int decision = 1;
			for (int i = 0; i < Sonar_KT_Result->height; i++) {
				for (int j = 0; j < Sonar_KT_Result->width; j++) {
					CvScalar s = cvGet2D(Sonar_KT_Result, i, j);
					if (s.val[0] == 255 || s.val[1] == 255 || s.val[2] == 255) {
						if (j < (int) (Sonar_KT_Result->width / 2)) {
							decision = -2;
							bool found = false;
							for (int k = 21; k < 33; k++) {
								for (int l = 24; l < 41; l++) {
									CvScalar s = cvGet2D(Sonar_KT_Result1, k,
											l);
									if (s.val[0] == 255 || s.val[1] == 255
											|| s.val[2] == 255) {
										found = true;
										decision = -4;
										break;
									}
								}
								if (found == true) {
									break;
								}
							}
						} else {
							decision = -1;
							bool found = false;
							for (int k = 21; k < 33; k++) {
								for (int l = 24; l < 41; l++) {
									CvScalar s = cvGet2D(Sonar_KT_Result1, k,
											l);
									if (s.val[0] == 255 || s.val[1] == 255
											|| s.val[2] == 255) {
										found = true;
										decision = -3;
										break;
									}
								}
								if (found == true) {
									break;
								}
							}
						}
					}
				}
			}
			cvResetImageROI(show_image);
			cvReleaseImage(&show_image);
			cvReleaseImage(&Sonar_KT_c);
			cvReleaseImage(&Sonar_KT_c_mask);
			cvReleaseImage(&Sonar_KT_c_mask_danger);
			cvReleaseImage(&Sonar_KT_Result);
			cvReleaseImage(&Sonar_KT_Result1);
			return decision;
		}
		return 0;
	}

	int check_person_collision(int person_x, int person_y) {
		int offset_x_person = 35;
		int offset_y_person = 115;
		if (person_x < 225 || person_y < 205 || person_x > 645
				|| person_y > 625) {
			damage = true;
			return -1;
		}
		cvSetImageROI(maze.maze_image,
				cvRect(person_x - offset_x_person, person_y - offset_y_person,
						30, 30));
		for (int i = 0; i < 30; i++) {
			for (int j = 0; j < 30; j++) {
				CvScalar s = cvGet2D(maze.maze_image, i, j);
				if (s.val[0] < 255 || s.val[1] < 255 || s.val[2] < 255) {
					damage = true;
					cvResetImageROI(maze.maze_image);
					return 0;
				}
			}
		}
		cvResetImageROI(maze.maze_image);
		return 1;
	}
	int check_robot_collision(int x, int y) {
		int offset_x = 32;
		int offset_y = 112;
		if (x < 225 || y < 205 || x > 645 || y > 625) {
			return -1;
		}
		cvSetImageROI(maze.maze_image,
				cvRect(x - offset_x, y - offset_y, 16, 16));
		for (int i = 0; i < 16; i++) {
			for (int j = 0; j < 16; j++) {
				CvScalar s = cvGet2D(maze.maze_image, i, j);
				if (s.val[0] < 255 || s.val[1] < 255 || s.val[2] < 255) {
					//damage = true;
					cvResetImageROI(maze.maze_image);
					return 0;
				}
			}
		}
		cvResetImageROI(maze.maze_image);
		return 1;
	}
	int check_robot_collision(int x, int y, unsigned idx) {
		int offset_x = 31;
		int offset_y = 111;
		if (x < 225 || y < 205 || x > 645 || y > 625) {
			return -1;
		}
		cvSetImageROI(maze.maze_image,
				cvRect(x - offset_x, y - offset_y, 23, 23));
		for (int i = 0; i < 23; i++) {
			for (int j = 0; j < 23; j++) {
				CvScalar s = cvGet2D(maze.maze_image, i, j);
				if (s.val[0] < 255 || s.val[1] < 255 || s.val[2] < 255) {
					damage = true;
					cvResetImageROI(maze.maze_image);
					return 0;
				}
			}
		}
		cvResetImageROI(maze.maze_image);
		for (unsigned int i = 0; i < robot_positions.size(); i++) {
			if (robot_positions[i].first != idx
					|| (robot_positions[i].second[0] == 0
							&& robot_positions[i].second[1] == 0)) {
				double dist = (robot_positions[i].second[0] - x + 20)
						* (robot_positions[i].second[0] - x + 20)
						+ (robot_positions[i].second[1] - y + 100)
								* (robot_positions[i].second[1] - y + 100);
				if (dist < 300) {
					damage = true;
					return 0;
				}
			}
		}
		return 1;
	}
	void DrawGWR(IplImage * show_image) {
		/*//
		if (damage) {
			for (unsigned int i = 0; i < 20; i++) {
				cvCircle(show_image, cvPoint(rand() % 831, rand() % 631),
						rand() % 35, CV_RGB(255, 0, 0), -1);
			}
			damage = 0;
		}
		//*/
		int offset_x_person = 0;
		int offset_y_person = 0;
		if (person_initialized == true) {
			//Draw Connections
			unsigned int count = 0;
			for (std::list<nconnection>::iterator it =
					GWR->GWRMap_new->connections.begin();
					it != GWR->GWRMap_new->connections.end(); ++it) {
				double state_x0, state_x1, state_y0, state_y1;
				state_x0 = it->connection.second.first->weights[0];
				state_x1 = it->connection.second.second->weights[0];
				state_y0 = it->connection.second.first->weights[1];
				state_y1 = it->connection.second.second->weights[1];
				double linewidth = 2;
				double tmp = (it->acc_rate - it->acc_rate_multi_robot);
				if (tmp < 0) {
					tmp = 0;
				}
				cvLine(show_image, cvPoint((int) state_x0, (int) state_y0),
						cvPoint((int) state_x1, (int) state_y1),
						CV_RGB((int) (0), (int) (255
										* tmp), (int) (0)), (int) (linewidth));
			}
			//Draw Neuron
			for (std::list<somneuron>::iterator it =
					GWR->GWRMap_new->neurons.begin();
					it != GWR->GWRMap_new->neurons.end(); ++it) {
				double state_x = it->weights[0] + offset_x_person;
				double state_y = it->weights[1] + offset_y_person;
				CvPoint state_pt = cvPoint((int) state_x, (int) state_y);
				if (it->idx == GWR->GWRMap_new->winner.first->idx) {
					cvCircle(show_image, state_pt, (int) (1), CV_RGB(255, 0, 0),
							(int) (5));
				} else if (it->idx == GWR->GWRMap_new->winner.second->idx) {
					cvCircle(show_image, state_pt, (int) (1), CV_RGB(0, 255, 0),
							(int) (5));
				} else {
					cvCircle(show_image, state_pt, (int) (1),
							CV_RGB((int) (255
											* it->reward), (int) (255 * it->reward), (int) (255
											* it->reward)), (int) (5));
				}
			}
			//Draw Neural Fields
			//*/
			for (unsigned int i = 0; i < robot_positions.size(); i++) {
				for (unsigned int j = 0; j < GWR->NF.size(); j++) {
					if (GWR->NF[j].first == robot_positions[i].first) {
						std::vector<double> tmp = GWR->NF[i].second.Neurons;
						for (unsigned int k = 0; k < tmp.size(); k++) {
							tmp[k] *= 2;
							if (tmp[k] < 0) {
								tmp[k] = 0;
							}
						}
						for (unsigned int k = 0; k < tmp.size(); k++) {
							if (k < tmp.size() - 1) {
								cvLine(show_image,
										cvPoint(
												(int) (robot_positions[i].second[0]
														- 1
														+ (tmp[k] * 3 + 15)
																* sin(
																		-(double) (k)
																				/ 18* PI)),
												(int) (robot_positions[i].second[1]
														- (tmp[k] * 3 + 15)
																* cos(
																		-(double) (k)
																				/ 18.* PI))),
										cvPoint(
												(int) (robot_positions[i].second[0]
														- 1
														+ (tmp[k + 1] * 3 + 15)
																* sin(
																		-(double) (k
																				+ 1)
																				/ 18.* PI)),
												(int) (robot_positions[i].second[1]
														- (tmp[k + 1] * 3 + 15)
																* cos(
																		-(double) (k
																				+ 1)
																				/ 18.* PI))),
										CV_RGB(255, 0, 0), 2);
							} else {
								cvLine(show_image,
										cvPoint(
												(int) (robot_positions[i].second[0]
														- 1
														+ (tmp[k] * 3 + 15)
																* sin(
																		-(double) (k)
																				/ 18* PI)),
												(int) (robot_positions[i].second[1]
														- (tmp[k] * 3 + 15)
																* cos(
																		-(double) (k)
																				/ 18.* PI))),
										cvPoint(
												(int) (robot_positions[i].second[0]
														- 1
														+ (tmp[0] * 3 + 15)
																* sin(
																		-(double) (0)
																				/ 18.* PI)),
												(int) (robot_positions[i].second[1]
														- (tmp[0] * 3 + 15)
																* cos(
																		-(double) (0)
																				/ 18.* PI))),
										CV_RGB(255, 0, 0), 2);
							}
						}
					}
				}
			}
		}
		//Draw Robots
		for (unsigned int i = 0; i < robot_positions.size(); i++) {
			if (robot_positions[i].first == 1
					&& robot_positions[i].second[0] != 0
					&& robot_positions[i].second[1] != 0) {
				//*/
				//Draw Sonar range
				if (show_sonar == true) {
					IplImage * Sonar_KT_c = rotate_robot(Sonar,
							robot_positions[i].second[2]);
					cvSetImageROI(show_image,
							cvRect((int) (robot_positions[i].second[0] - 35),
									(int) (robot_positions[i].second[1] - 35),
									Sonar_KT_c->width, Sonar_KT_c->height));
					IplImage * Sonar_KT_c_mask = cvCreateImage(
							cvGetSize(Sonar_KT_c), IPL_DEPTH_8U, 1);
					cvCvtColor(Sonar_KT_c, Sonar_KT_c_mask, CV_BGR2GRAY);
					cvCopy(Sonar_KT_c, show_image, Sonar_KT_c_mask);
					cvResetImageROI(show_image);
					cvReleaseImage(&Sonar_KT_c);
					cvReleaseImage(&Sonar_KT_c_mask);
				}
				//*/
				//Draw Robot
				IplImage * KT_c = rotate_robot(KT,
						robot_positions[i].second[2]);
				IplImage * KT_c_mask = cvCreateImage(cvGetSize(KT_c),
						IPL_DEPTH_8U, 1);
				cvCvtColor(KT_c, KT_c_mask, CV_BGR2GRAY);
				cvSetImageROI(show_image,
						cvRect((int) (robot_positions[i].second[0] - 12),
								(int) (robot_positions[i].second[1] - 12),
								KT_c->width, KT_c->height));
				cvCopy(KT_c, show_image, KT_c_mask);
				cvReleaseImage(&KT_c);
				cvReleaseImage(&KT_c_mask);
				cvResetImageROI(show_image);
			} else if (robot_positions[i].first == 2
					&& robot_positions[i].second[0] != 0
					&& robot_positions[i].second[1] != 0) {
				if (show_sonar == true) {
					//Draw Sonar range
					IplImage * Sonar_KT_c = rotate_robot(Sonar,
							robot_positions[i].second[2]);
					cvSetImageROI(show_image,
							cvRect((int) (robot_positions[i].second[0] - 35),
									(int) (robot_positions[i].second[1] - 35),
									Sonar_KT_c->width, Sonar_KT_c->height));
					IplImage * Sonar_KT_c_mask = cvCreateImage(
							cvGetSize(Sonar_KT_c), IPL_DEPTH_8U, 1);
					cvCvtColor(Sonar_KT_c, Sonar_KT_c_mask, CV_BGR2GRAY);
					cvCopy(Sonar_KT_c, show_image, Sonar_KT_c_mask);
					cvResetImageROI(show_image);
					cvReleaseImage(&Sonar_KT_c);
					cvReleaseImage(&Sonar_KT_c_mask);
				}
				IplImage * KP_c = rotate_robot(KP,
						robot_positions[i].second[2]);
				IplImage * KP_c_mask = cvCreateImage(cvGetSize(KP_c),
						IPL_DEPTH_8U, 1);
				cvCvtColor(KP_c, KP_c_mask, CV_BGR2GRAY);
				cvSetImageROI(show_image,
						cvRect((int) (robot_positions[i].second[0] - 12),
								(int) ((robot_positions[i].second[1] - 12)), 23,
								23));
				cvCopy(KP_c, show_image, KP_c_mask);
				cvReleaseImage(&KP_c);
				cvReleaseImage(&KP_c_mask);
				cvResetImageROI(show_image);
			} else if (robot_positions[i].first == 3
					&& robot_positions[i].second[0] != 0
					&& robot_positions[i].second[1] != 0) {
				//Draw Sonar range
				if (show_sonar == true) {
					IplImage * Sonar_KT_c = rotate_robot(Sonar,
							robot_positions[i].second[2]);
					cvSetImageROI(show_image,
							cvRect((int) (robot_positions[i].second[0] - 35),
									(int) (robot_positions[i].second[1] - 35),
									Sonar_KT_c->width, Sonar_KT_c->height));
					IplImage * Sonar_KT_c_mask = cvCreateImage(
							cvGetSize(Sonar_KT_c), IPL_DEPTH_8U, 1);
					cvCvtColor(Sonar_KT_c, Sonar_KT_c_mask, CV_BGR2GRAY);
					cvCopy(Sonar_KT_c, show_image, Sonar_KT_c_mask);
					cvResetImageROI(show_image);
					cvReleaseImage(&Sonar_KT_c);
					cvReleaseImage(&Sonar_KT_c_mask);
				}
				IplImage * KC_c = rotate_robot(KC,
						robot_positions[i].second[2]);
				IplImage * KC_c_mask = cvCreateImage(cvGetSize(KC_c),
						IPL_DEPTH_8U, 1);
				cvCvtColor(KC_c, KC_c_mask, CV_BGR2GRAY);
				cvSetImageROI(show_image,
						cvRect((int) (robot_positions[i].second[0] - 12),
								(int) ((robot_positions[i].second[1] - 12)), 23,
								23));
				cvCopy(KC_c, show_image, KC_c_mask);
				cvReleaseImage(&KC_c);
				cvReleaseImage(&KC_c_mask);
				cvResetImageROI(show_image);
			}
		}
	}
	///Function for rotating the robot
	IplImage * rotate_robot(IplImage * src, double angle) {
		IplImage * dst = cvCreateImage(cvGetSize(src), IPL_DEPTH_8U, 3);
		cvCopy(src, dst);
		float m[6];
		// Matrix m looks like:
		//
		// [ m0  m1  m2 ] ===>  [ A11  A12   b1 ]
		// [ m3  m4  m5 ]       [ A21  A22   b2 ]
		//
		CvMat M = cvMat(2, 3, CV_32F, m);
		int w = dst->width;
		int h = dst->height;
		m[0] = (float) (cos(-angle * CV_PI / 180.));
		m[1] = (float) (sin(-angle * CV_PI / 180.));
		m[3] = -m[1];
		m[4] = m[0];
		m[2] = w * 0.5f;
		m[5] = h * 0.5f;
		cvGetQuadrangleSubPix(src, dst, &M);
		return dst;
	}

	void robot_control() {
		for (unsigned int i = 0; i < robot_positions.size(); i++) {
			for (unsigned int j = 0; j < robot_velocities.size(); j++) {
				std::vector<double> tmp = robot_positions[i].second;
				if (robot_positions[i].first == robot_velocities[j].first) {
					tmp[2] += robot_velocities[j].second.second;
					if(robot_velocities[j].second.first !=0)
					{
					  	tmp[2] += pow(-1, rand())*(double) (rand()%1000/1000.);

					}
					while (tmp[2] > 360) {
						tmp[2] -= 360;
					}
					while (tmp[2] < 0) {
						tmp[2] += 360;
					}
					tmp[1] += robot_velocities[j].second.first
							* cos(robot_positions[i].second[2] / 180.0 * CV_PI);
					tmp[0] += robot_velocities[j].second.first
							* sin(robot_positions[i].second[2] / 180.0 * CV_PI);
					if (check_robot_collision(tmp[0] + 20, tmp[1] + 100) != 1
							&& robot_positions[i].second[0] != 0
							&& robot_positions[i].second[1] != 0) {
						tmp = robot_positions[i].second;
						if (robot_navigation == true)
							robot_velocities[i].second.first = -0.2;
						else
							robot_velocities[i].second.first = 0;
						tmp[2] += robot_velocities[j].second.second
								+ (rand() % 3) * pow(-1, rand());
						while (tmp[2] > 360) {
							tmp[2] -= 360;
						}
						while (tmp[2] < 0) {
							tmp[2] += 360;
						}
						tmp[1] += robot_velocities[j].second.first
								* cos(
										robot_positions[i].second[2]
												/ 180.0* CV_PI);
						tmp[0] += robot_velocities[j].second.first
								* sin(
										robot_positions[i].second[2]
												/ 180.0* CV_PI);
						robot_positions[i].second = tmp;
					} else {
						robot_positions[i].second = tmp;

					}
				}

			}
		}
	}

	///Below the public variables for navigation, which might be used in other classes.
public:
	std::vector<std::pair<unsigned int, std::vector<double> > > robot_positions;
	std::vector<std::pair<unsigned int, std::pair<double, double> > > robot_velocities;
	std::vector<std::pair<unsigned int, bool> > robot_turn_block;
	std::vector<std::pair<unsigned int, bool> > robot_reached_target;
	GWRNavigation* GWR;

	///Below the private variables.
private:
	maze_generator maze;
	unsigned int robot_idx;
	int robot_x;
	int robot_y;
	int person_x;
	int person_y;
	int person_global_buff_x;
	int person_global_buff_y;
	std::vector<unsigned int> robot_home;
	unsigned int mouse_event_flag; ///0: idle; 1: place robot; 2: move person
	QTimer * timer;
	bool damage;
	bool person_initialized;
	bool robot_navigation;
	bool show_sonar;
	double person_move;
	IplImage * KT;
	IplImage * KC;
	IplImage * KP;
	IplImage * Sonar;
};

#endif /* GWR_GUI_H_ */
