# Supplementary material for: Learning indoor robot navigation using visual and sensorimotor map information
Source: Front Neurorobot. 2013 Oct 7;7:15. doi: 10.3389/fnbot.2013.00015 (PMC3791472; doi:10.3389/fnbot.2013.00015)
Supplement: Supplementary file 3 [file DataSheet1.ZIP › GWR_Navigation/includes/NeuralFields.h]

/***************************************************************************//**
 * Title: GWRNavigation.cpp
 *
 * Version: 0.1
 * Author (c) 2011 by Wenjie Yan
 * Contact: alex1984.yan@gmail.com
 * Date: 2011-10-19
 *
 * Description:
 * Header file of the neural fields.
 *
 * This program is free software: you can redistribute it and/or modify
 * it under the terms of the GNU General Public License as published by
 * the Free Software Foundation, either version 3 of the License, or
 * (at your option) any later version.
 *
 * This program is distributed in the hope that it will be useful,
 * but WITHOUT ANY WARRANTY; without even the implied warranty of
 * MERCHANTABILITY or FITNESS FOR A PARTICULAR PURPOSE.  See the
 * GNU General Public License for more details.

 * Copyright 2011-2013 by Wenjie Yan. 
 * You should have received a copy of the GNU General Public License
 * along with this program.  If not, see <http://www.gnu.org/licenses/>.  
 *
 *******************************************************************************/

#ifndef NEURALFIELDS_H_
#define NEURALFIELDS_H_
#include <utility>
#include <vector>
#include <math.h>
#define Offset 0.45

	/**
	* \brief Class of GWR model.
	* This class contains the method of modeling the neural fields for robot control.
	*/
	
class NeuralFields {
public:
	///Constructor function
	NeuralFields();
	///Deconstructor function
	virtual ~NeuralFields();
	/**
	 * Function of updating the neural fields
	 * \param n index of neurons
	 * \param in input of this neuron
	 */
	void Update(int n, double in);
	/**
	 * Function of rebuilding the neural fields
	 * \param num number of neurons
	 */
	void ResizeField(unsigned int num);
	///List of neurons
	std::vector<double >  Neurons;

protected:
	//Potentials of neurons
	/**
	 * The MaxicanHut function
	 * \param i neuron 1
	 * \param j neuron 2
	 */
	double MaxicanHut(int i, int j);
	/**
	 * The Gaussian function with negative offset
	 * \sa MaxicanHut
	 */
	double Gaussian(int i, int j);
	double Stimuli(double in);
	double Associate(double in);
	/**
	 * \param sigma variance of the gaussian function
	 * \param alpha learning rate
	 * \param c a constant
	 */
	double sigma;
	double alpha;
	double c;
};

#endif /* NEURALFIELDS_H_ */
