# Supplementary material for: Learning indoor robot navigation using visual and sensorimotor map information
Source: Front Neurorobot. 2013 Oct 7;7:15. doi: 10.3389/fnbot.2013.00015 (PMC3791472; doi:10.3389/fnbot.2013.00015)
Supplement: Supplementary file 3 [file DataSheet1.ZIP › GWR_Navigation/includes/som.h]

/***************************************************************************//**
 * Title: som.h
 *
 * Version: 0.1
 * Author (c) 2011 by Wenjie Yan
 * Contact: alex1984.yan@gmail.com
 * Date: 2011-11-19
 *
 * Description:
 * Header file of the self organizing map model adapted for the GWR model.
 *
 * This program is free software: you can redistribute it and/or modify
 * it under the terms of the GNU General Public License as published by
 * the Free Software Foundation, either version 3 of the License, or
 * (at your option) any later version.
 *
 * This program is distributed in the hope that it will be useful,
 * but WITHOUT ANY WARRANTY; without even the implied warranty of
 * MERCHANTABILITY or FITNESS FOR A PARTICULAR PURPOSE.  See the
 * GNU General Public License for more details.

 * Copyright 2011-2013 by Wenjie Yan. 
 * You should have received a copy of the GNU General Public License
 * along with this program.  If not, see <http://www.gnu.org/licenses/>.  
 *
 *******************************************************************************/


#ifndef SOM_H_
#define SOM_H_
/**
 * Standard libraries:
 */
#include <stdlib.h>

/**
 * Special libraries:
 */
#include "ActionConnect.h"

/**
 * constant parameters
 * \param epsilon float learning factor
 */

#define epsilon 0.02

/// Class for somneuron
class somneuron
{
public:
  /// A constructor.
  /**
  * Initialize the neuron weights.
  */
	somneuron();

  /// A destructor.
	~somneuron();
  /// Parameters
  /**
   * \param weights vector of double values of the neuron weights
   * \param cidx vector of points of the nconnection classes
   * \param idx unsigned long index
   * \param err double err values
   * \param belief_p neuron activity based on the person's particles
   * \param belief_r neuron activity based on the robot's particles
   * \param reward double value of reward signal
   * \param h double value of the firing counter
   */
	std::vector<double> weights;
	std::vector<std::pair<std::pair<unsigned int, NActionConnect>, std::pair<somneuron*, somneuron*> > *> cidx;
	std::vector<double *> cidx_acc;
	std::vector<double *> cidx_acc_multiple_robot;

	unsigned long idx;
	double err;
	double belief_p;
	std::vector<std::pair<unsigned int, double> >belief_r;
	double belief;
	double reward;
	double h;
	double match_points;
	unsigned int stample;
  /// Function for initialization
  /**
  * \sa TrainConnections
  * \param inputs  initial weights
  */
	void initialize(std::vector<double> inputs);
};


#endif /* SOM_H_ */
