# Supplementary material for: Learning indoor robot navigation using visual and sensorimotor map information
Source: Front Neurorobot. 2013 Oct 7;7:15. doi: 10.3389/fnbot.2013.00015 (PMC3791472; doi:10.3389/fnbot.2013.00015)
Supplement: Supplementary file 3 [file DataSheet1.ZIP › GWR_Navigation/includes/GWR_new.h]

/***************************************************************************//**
 * Title: GWR_new.h
 *
 * Version: 0.1
 * Author (c) 2011 by Wenjie Yan
 * Contact: alex1984.yan@gmail.com
 * Date: 2011-11-19
 *
 * Description:
 * Header file of the growing when required neual network model for robot navigation
 * based on cognitive map learning.
 *
 * This program is free software: you can redistribute it and/or modify
 * it under the terms of the GNU General Public License as published by
 * the Free Software Foundation, either version 3 of the License, or
 * (at your option) any later version.
 *
 * This program is distributed in the hope that it will be useful,
 * but WITHOUT ANY WARRANTY; without even the implied warranty of
 * MERCHANTABILITY or FITNESS FOR A PARTICULAR PURPOSE.  See the
 * GNU General Public License for more details.

 * Copyright 2011-2013 by Wenjie Yan. 
 * You should have received a copy of the GNU General Public License
 * along with this program.  If not, see <http://www.gnu.org/licenses/>.  
 *
 *******************************************************************************/

#ifndef GWR_NEW_H_
#define GWR_NEW_H_

/**
 * Standard libraries:
 */
#include <vector>
#include <list>
#include <fstream>
#include <stdlib.h>
#include <sys/time.h>


/**
 * Special libraries:
 */
#include "randomc.h"
#include "stocc.h"

#include "som.h"
#include "connection.h"

/**
 * Parameters:
 * 	GWR map:
 * 	\param	age_threshold	threshold of GWR neuron's age
 * 	\param	alpha		decrease factor of error variables of the winner neurons
 * 	\param	decrease 	decrease factor of error variables of all the neurons
 * 	\param	eta_s		learning factor of the winner neurons
 *  	\param	eta_n		learning factor of the neighbor neurons
 *  	\param	max_neurons	maximum number of GWR neurons
 *	\param  dist_td		threshold for distance holding
 * 	\param 	thres_a		parameter for map learning 
 * 	\param 	thres_h		parameter for map learning
 *	\param 	h0		initial h parameter for GWR network
 *	\param 	s_in		input stimuli set as 1
 *	\param 	aw		adaptation rate for winner neuron
 *	\param 	ab		adaptation rate for neighbor neurons
 */
#define age_threshold 70
#define alpha 0.8
#define decrease 0.95
#define eta_s  0.05
#define eta_n 0.02
#define max_neurons 300
#define dist_td 10000


#define thres_a 0.6		
#define thres_h 0.4


#define h0 1
#define s_in 1
#define aw 1.1
#define ab 1.1
#define taun 0.06
#define taub 0.15

	/**
	* \brief Class for GWR model.
	* This class contains the information of the neuron connections in the GWR map.
	*/
class GWR_new {
public:
	 /**
	  * A Constructur, inherit the ros node
	  */
	GWR_new();
	/** 
	 * A deconstructor
	 */
	virtual ~GWR_new();
	/**
	 * List of neurons
	 */ 
	std::list<somneuron> neurons;
	/**
	 * List of connections
	 */ 
	std::list<nconnection> connections;
	/**
	 * Pointers of wiiner neurons. 
	 * \param winner.first first winner neuron
	 * \param winner.second second winner neuron
	 */ 	
	std::pair<somneuron*, somneuron*> winner;
	/**
	 * Initialize the GWR network
	 * \param inputs initial inputs
	 */
	void GWRInitialization(std::vector<std::vector<double> > inputs);
	/**
	 * Main function for adapting the map. 
	 * \param Person Particle filter of the person
	 * \param Nao Particle filter of the Nao
	 * \param person_move detect if the person is moving. If>0, person is moving (here only binar decision, later we may put probability here)
	 * \param robot_move detect if the robot is moving. If >0. robot is moving (here only binar decision, later we may put probability here)
	 */
	void runOnce(std::vector<std::vector<double> > Person, double person_move);

	/**
	 * Calculate the e-distance between neurons
	 * \param n0 input neuron 1
	 * \param n1 input neuron 2
	 */
	double calcDist(somneuron* n0, somneuron* n1);
	/**
	 * Calculate the neuron activiy based on the input of person's particle
	 * \param  Person Position (featrues) of the target person
	 * \return Estimated position of the person
	 */
	std::vector<double> getInput_person(std::vector<std::vector<double> > Person);
	/**
	 * Calculate the neuron activiy based on the input of robot's particle
	 * \param Robot Position/features of the robot
	 * \param idx Index of the robot for visualization
	 */	
	void getInput_robot(std::vector<std::vector<double> > Robot, unsigned int idx);
	/**
	 * Refresh the connections 
	 * \param n0 pointer of neuron 0
	 * \param n1 pointer of neuron 1
	 * \return whether one connection is refreshed successfully
	 */
	bool refreshConnection(somneuron* n0, somneuron* n1);
	/**
	 * Insert a connection between two neurons
	 */
	void insertConnection(somneuron* n0, somneuron* n1);
	/**
	 * A counter
	 */
	unsigned long nCounter;

	/**
	 * Clean the vision features in the network
	 */
	void clear();

	/**
	 * Find the winner and the second winner neuron with respect to the robot's position
	 * \return \param .first the first winner neuron
	 * \return \param .second the second winner neuron
	 */
	std::pair<somneuron*, somneuron*> getWinner_r(unsigned int idx);
	bool first_time;

protected:
	/**
	 * Frame number
	 */
	unsigned long nFrame;
	/**
	 * Adaptation rate of the firing counter
	 */
	double eta_d;

	/**
	 * Find the winner and the second winner neuron with respect to the person's position
	 * \return \param .first the first winner neuron
	 * \return \param .second the second winner neuron
	 */	
	std::pair<somneuron*, somneuron*> getWinner_p();
	/**
	 * Find the loser and the second loser neuron 
	 * \return \param .first the first loser neuron
	 * \return \param .second the second loser neuron
	 */		
	std::pair<somneuron*, somneuron*> getLoser();
	/**
	 * Update the age of connections
	 * \param list list of connections
	 */
	void increaseAge(std::vector<std::pair<std::pair<unsigned int,
			NActionConnect>, std::pair<somneuron*, somneuron*> > *> list);
	/**
	 * Kill the isolated neurons
	 */
	void killDeadNeuron();
	/**
	 * Update the winner as well as the neighborhood neurons
	 * \param Person person's particle filter that provides the location information
	 * \param winner winner neuron
	 * \param toupdate bool value to control if the position will be updated
	 * \return List of neurons that connect with the winner neuron 
	 */
	std::vector<somneuron*> update(std::vector<std::vector<double> > Person, somneuron* winner,
			bool toupdate);
	/**
	 * function for inserting a new neuron between the worst neurons
	 * \param worstneurons the neuron pair that a link will be inserted between
	 * \param worstneurons.first the first neuron
	 * \param worstneurons.second the second neurons
	 * \param features the new features
	 */
	void insertNeuron(std::pair<somneuron*, somneuron*> worstneurons, std::vector<double> features);
	/**
	 * function for decreasing all the errors
	 */
	void decreaseAllError();
};

#endif /* GWR_NEW_H_ */
