# Supplementary material for: Learning indoor robot navigation using visual and sensorimotor map information
Source: Front Neurorobot. 2013 Oct 7;7:15. doi: 10.3389/fnbot.2013.00015 (PMC3791472; doi:10.3389/fnbot.2013.00015)
Supplement: Supplementary file 3 [file DataSheet1.ZIP › GWR_Navigation/includes/GWRNavigation.h]

/***************************************************************************//**
 * Title: GWRNavigation.h
 *
 * Version: 0.1
 * Author (c) 2011 by Wenjie Yan
 * Contact: alex1984.yan@gmail.com
 * Date: 2011-10-19
 *
 * Description:
 * Header file of the cognitive navigation model. 
 *
 * This program is free software: you can redistribute it and/or modify
 * it under the terms of the GNU General Public License as published by
 * the Free Software Foundation, either version 3 of the License, or
 * (at your option) any later version.
 *
 * This program is distributed in the hope that it will be useful,
 * but WITHOUT ANY WARRANTY; without even the implied warranty of
 * MERCHANTABILITY or FITNESS FOR A PARTICULAR PURPOSE.  See the
 * GNU General Public License for more details.

 * Copyright 2011-2013 by Wenjie Yan. 
 * You should have received a copy of the GNU General Public License
 * along with this program.  If not, see <http://www.gnu.org/licenses/>.  
 *
 *******************************************************************************/
#ifndef GWRNAVIGATION_H_
#define GWRNAVIGATION_H_
/**
 * Special libraries:
 */
#include "GWR_new.h"
/**
 * constant parameters
 * \param acc_uprate upgrate rate
 */
const double acc_uprate_1 = 0.3;
const double acc_uprate_2 = 0.05; 
const double check_activity = 0.02;

	/**
	* \brief Class of GWR model.
	* This class contains the information of the neuron connections in the GWR map.
	*/
	
/// Class for GWRNavigation
class GWRNavigation {
public:
	/// A constructor.
	GWRNavigation(int px1, int py1, int px2, int py2);

	/// A destructor.
	virtual ~GWRNavigation();

	/// Functions
	/**
	 * 
	 * Dummy navigation program that only do the reward spreading and show the values in the image
	 */
	void planNavigation();
	/**
	 * Robot navigation
	 * \param idx Index of robot for visualization
	 * \param robot_positions position/feature of the robot status
	 * \param reached_robots list of index of robots that reach the target
	 * \return Desired orientation
	 */
	std::vector<double > planNavigation_nao(unsigned idx,
			std::vector<std::pair<unsigned int, std::vector<double> > > robot_positions, std::vector<unsigned int> reached_robots);
	/**
	 *
	 * Reward spreading.
	 * \param reward_max the maximal reward
	 */
	void reward_plan(double reward_max);

	/**
	 * interference spreading
	 * \param max the maximal intial signal
	 * \param idx the index of the current robot that does not need to be concerned in this phase
	 * \param reached_robots the robot that reached the target, which does not need to be concerend in this phase
	 */

	void interference(double max, unsigned int idx, std::vector<unsigned int> reached_robots);

	/**
	 * Program for interactoin with the environment. It will not be used in the simulator
	 * \param v input from the sonar sensor. Interact with the environment. 
	 * \param idx index of the robot.
	 */
	bool getInteraction(double v, unsigned int idx);
	/// Parameters
	/**
	 * \param GWRMap_new class of the GWR map
	 * \param NF class of the neural field
	 * \param Angle estimate robot orientation
	 */
	GWR_new* GWRMap_new;
	std::vector<std::pair<unsigned int, NeuralFields> > NF;
	double Angle;
	bool PersonNavigation;
	somneuron* target_neuron;
private:
	///Functions
	void interference_clean(std::list<nconnection>* connections);
	void interference_iter(std::vector<somneuron*> idx,
			std::vector<double> rewards, std::list<somneuron>* neurons);
	/**
	 *  Clean all the neurons' rewards.
	 * \param neurons pointer of network that needs to be cleaned
	 */
	void reward_clean(std::list<somneuron>* neurons);
	/**
	 *  Iterative spreading of the rewards.
	 * \param idx list of the current reward active neurons, 
	 * \param reward the current reward signal, 
	 * \param neurons pointer of the GWR neurons
	 */
	void reward_iter(std::vector<somneuron *> idx, std::vector<double> rewards,
			std::list<somneuron>* neurons);
	/**
	 * 
	 * The euclidean dist of point \param v_1 and \param v_2.
	 * \param v_1 position 1
	 * \param v_2 position 2
	 */
	double e_dist(std::vector<double> v_1, std::vector<double> v_2);
	/**
	 * 
	 * Function for path planning
	 * \param idx the current robot's index
	 * \param tmp_connection the corresponding connections concering the other robot's position
	 */
	void pathPlanning(unsigned int idx, std::list<nconnection> tmp_connection);
	/**
	 *  Generate the action codes for the neural fields
	 * \param Map the Map network
	 * \param idx the index of the current robot for action planning
	 * \return the desired robot orientation
	 */
	double actionPlanning(GWR_new* Map, unsigned int idx);
	unsigned long idx_current_pos;
};

#endif /* GWRNAVIGATION_H_ */
