# Supplementary material for: Learning indoor robot navigation using visual and sensorimotor map information
Source: Front Neurorobot. 2013 Oct 7;7:15. doi: 10.3389/fnbot.2013.00015 (PMC3791472; doi:10.3389/fnbot.2013.00015)
Supplement: Supplementary file 3 [file DataSheet1.ZIP › GWR_Navigation/src/CMakeLists.txt]

add_library(mazegenerator mazegenerator.cc)
add_library(GWR GWRNavigation.cc GWR_new.cc connection.cc som.cc ActionConnect.cc stoc1.cpp stoc2.cpp userintf.cpp mersenne.cpp)
add_library(NeuralFields NeuralFields.cc)
target_link_libraries(GWR NeuralFields)
 
