# Supplementary material for: Learning indoor robot navigation using visual and sensorimotor map information
Source: Front Neurorobot. 2013 Oct 7;7:15. doi: 10.3389/fnbot.2013.00015 (PMC3791472; doi:10.3389/fnbot.2013.00015)
Supplement: Supplementary file 3 [file DataSheet1.ZIP › GWR_Navigation/src/mazegenerator.cc]

/***************************************************************************//**
 * Title: GNGNavigation.cpp
 *
 * Version: 0.1
 * Author (c) 2011 by Wenjie Yan
 * Contact: alex1984.yan@gmail.com
 * Date: 2011-10-19
 *
 * Description:
 * Source file of map generator.
 *
 * This program is free software: you can redistribute it and/or modify
 * it under the terms of the GNU General Public License as published by
 * the Free Software Foundation, either version 3 of the License, or
 * (at your option) any later version.
 *
 * This program is distributed in the hope that it will be useful,
 * but WITHOUT ANY WARRANTY; without even the implied warranty of
 * MERCHANTABILITY or FITNESS FOR A PARTICULAR PURPOSE.  See the
 * GNU General Public License for more details.

 * Copyright 2011-2013 by Wenjie Yan. 
 * You should have received a copy of the GNU General Public License
 * along with this program.  If not, see <http://www.gnu.org/licenses/>.  
 *
 *******************************************************************************/

#include "mazegenerator.h"

#include <iostream>
maze_generator::maze_generator() {
	size = 5;
	indeks = 0;
	// TODO Auto-generated constructor stub
	maze_image = cvCreateImage(cvSize(831, 631), IPL_DEPTH_8U, 3);
	cvSet(maze_image, CV_RGB(255,255,255));
	srand((unsigned) time(NULL));

	for (int a = 0; a < MAX_MAZE; a++) {
		for (int b = 0; b < MAX_MAZE; b++) {
			if (a % 2 == 0 || b % 2 == 0)
				maze[a][b] = 1;
			else
				maze[a][b] = PATH;
		}
	}
	backtrack_x[indeks] = 1;
	backtrack_y[indeks] = 1;
}

maze_generator::~maze_generator() {
	// TODO Auto-generated destructor stub
	cvReleaseImage(&maze_image);
}

void maze_generator::maze_generation(int indeks, int maze[MAX_MAZE][MAX_MAZE],
		int backtrack_x[CELL], int backtrack_y[CELL], int x, int y, int n,
		int visited) {
	if (visited < n * n) {
		int neighbour_valid = -1;
		int neighbour_x[4];
		int neighbour_y[4];
		int step[4];

		int x_next;
		int y_next;

		if (x - 2 > 0 && is_closed(maze, x - 2, y)) // upside
				{
			neighbour_valid++;
			neighbour_x[neighbour_valid] = x - 2;
			;
			neighbour_y[neighbour_valid] = y;
			step[neighbour_valid] = 1;
		}

		if (y - 2 > 0 && is_closed(maze, x, y - 2)) // leftside
				{
			neighbour_valid++;
			neighbour_x[neighbour_valid] = x;
			neighbour_y[neighbour_valid] = y - 2;
			step[neighbour_valid] = 2;
		}

		if (y + 2 < n * 2 + 1 && is_closed(maze, x, y + 2)) // rightside
				{
			neighbour_valid++;
			neighbour_x[neighbour_valid] = x;
			neighbour_y[neighbour_valid] = y + 2;
			step[neighbour_valid] = 3;

		}

		if (x + 2 < n * 2 + 1 && is_closed(maze, x + 2, y)) // downside
				{
			neighbour_valid++;
			neighbour_x[neighbour_valid] = x + 2;
			neighbour_y[neighbour_valid] = y;
			step[neighbour_valid] = 4;
		}

		if (neighbour_valid == -1) {
			// backtrack
			x_next = backtrack_x[indeks];
			y_next = backtrack_y[indeks];
			indeks--;
		}

		if (neighbour_valid != -1) {
			int randomization = neighbour_valid + 1;
			int random = rand() % randomization;
			x_next = neighbour_x[random];
			y_next = neighbour_y[random];
			indeks++;
			backtrack_x[indeks] = x_next;
			backtrack_y[indeks] = y_next;

			int rstep = step[random];

			if (rstep == 1)
				maze[x_next + 1][y_next] = PATH;
			else if (rstep == 2)
				maze[x_next][y_next + 1] = PATH;
			else if (rstep == 3)
				maze[x_next][y_next - 1] = PATH;
			else if (rstep == 4)
				maze[x_next - 1][y_next] = PATH;
			visited++;
		}

		maze_generation(indeks, maze, backtrack_x, backtrack_y, x_next, y_next,
				n, visited);
	}
}
void maze_generator::rebuild_maze() {
	for (int a = 0; a < MAX_MAZE; a++) {
		for (int b = 0; b < MAX_MAZE; b++) {
			if (a % 2 == 0 || b % 2 == 0)
				maze[a][b] = 1;
			else
				maze[a][b] = PATH;
		}
	}
	backtrack_x[indeks] = 1;
	backtrack_y[indeks] = 1;
	maze_generation(indeks, maze, backtrack_x, backtrack_y, 1, 1, size, 1);
	print_maze(maze, size);
}
int maze_generator::is_closed(int maze[MAX_MAZE][MAX_MAZE], int x, int y) {
	if (maze[x - 1][y] == WALL && maze[x][y - 1] == WALL
			&& maze[x][y + 1] == WALL && maze[x + 1][y] == WALL)
		return 1;

	return 0;
}

void maze_generator::print_maze(int maze[MAX_MAZE][MAX_MAZE], int maze_size) {
	cvSet(maze_image, CV_RGB(255,255,255));
	int offset_x = 140;
	int offset_y = 40;
	int cell_size = 50;
	for (int a = 0; a < maze_size * 2 + 1; a++) {
		for (int b = 0; b < maze_size * 2 + 1; b++) {
			if (maze[a][b] == WALL) {
				cvSetImageROI(maze_image,
						cvRect((int) (offset_x + cell_size * a),
								(int) (offset_y + cell_size * b), cell_size,
								cell_size));
				if ((rand() % 4 <= 1) || a == 0 || b == 0
						|| a == (maze_size * 2) || b == (maze_size * 2)) {
					cvZero(maze_image);
				}
				else
				{
					cvSet(maze_image, CV_RGB(255, 255, 255));
				}
				cvResetImageROI(maze_image);
			}
		}
	}
}
