# Supplementary material for: Learning indoor robot navigation using visual and sensorimotor map information
Source: Front Neurorobot. 2013 Oct 7;7:15. doi: 10.3389/fnbot.2013.00015 (PMC3791472; doi:10.3389/fnbot.2013.00015)
Supplement: Supplementary file 3 [file DataSheet1.ZIP › GWR_Navigation/src/GWR_new.cc]

/***************************************************************************//**
 * Title: GWR_new.cpp
 *
 * Version: 0.1
 * Author (c) 2011 by Wenjie Yan
 * Contact: alex1984.yan@gmail.com
 * Date: 2011-10-19
 *
 * Description:
 * Source file of the growing neural gas model.
 *
 * This program is free software: you can redistribute it and/or modify
 * it under the terms of the GNU General Public License as published by
 * the Free Software Foundation, either version 3 of the License, or
 * (at your option) any later version.
 *
 * This program is distributed in the hope that it will be useful,
 * but WITHOUT ANY WARRANTY; without even the implied warranty of
 * MERCHANTABILITY or FITNESS FOR A PARTICULAR PURPOSE.  See the
 * GNU General Public License for more details.

 * Copyright 2011-2013 by Wenjie Yan. 
 * You should have received a copy of the GNU General Public License
 * along with this program.  If not, see <http://www.gnu.org/licenses/>.  
 *
 *******************************************************************************/

#include "GWR_new.h"
#include <iostream>
GWR_new::GWR_new() {
	// TODO Auto-generated constructor stub
	nCounter = 0;
	nFrame = 0;
	eta_d = 1.1;
	first_time = true;
}

GWR_new::~GWR_new() {
	// TODO Auto-generated destructor stub
}

void GWR_new::GWRInitialization(std::vector<std::vector<double> > inputs) {
	for (unsigned long i = 0; i < inputs.size(); i++) {
		somneuron tmp;
		tmp.initialize(inputs[i]);
		//tmp.idx = nCounter;
		tmp.err = 0;
		tmp.idx = nCounter;
		neurons.push_back(tmp);
		nCounter++;
	}
	std::list<somneuron>::iterator it;
	for (it = neurons.begin(); it != neurons.end();) {
		somneuron* n0 = &(*it);
		it++;
		if (it != neurons.end()) {
			somneuron* n1 = &(*it);
			if (!refreshConnection(n0, n1)) {
				insertConnection(n0, n1);
			}
		} else {
			break;
		}
	}
}

bool GWR_new::refreshConnection(somneuron* n0, somneuron* n1) {
	std::list<nconnection>::iterator it;
	for (it = connections.begin(); it != connections.end(); ++it) {
		if ((it->connection.second.first->idx == n0->idx
				&& it->connection.second.second->idx == n1->idx)
				|| (it->connection.second.second->idx == n0->idx
						&& it->connection.second.first->idx == n1->idx)) {
			it->connection.first.first = 0;
			return true;
		}
	}
	return false;
}

void GWR_new::insertConnection(somneuron* n0, somneuron* n1) {
	nconnection tmp;
	if (n0->idx < n1->idx) {
		tmp.connection.second.first = n0;
		tmp.connection.second.second = n1;
	} else {
		tmp.connection.second.first = n1;
		tmp.connection.second.second = n0;
	}
	connections.push_back(tmp);
	std::list<nconnection>::reverse_iterator it = connections.rbegin();

	if (it->connection.second.first->idx == n0->idx
			&& it->connection.second.second->idx == n1->idx) {
		it->connection.first.second.TrainConnections(n0->weights, n1->weights,
				true);
		it->connection.first.second.TrainConnections(n1->weights, n0->weights,
				false);
	} else if (it->connection.second.first->idx == n1->idx
			&& it->connection.second.second->idx == n0->idx) {
		it->connection.first.second.TrainConnections(n0->weights, n1->weights,
				false);
		it->connection.first.second.TrainConnections(n1->weights, n0->weights,
				true);
	}
	n0->cidx.push_back(&(it->connection));
	n0->cidx_acc.push_back(&(it->acc_rate));
	n0->cidx_acc_multiple_robot.push_back(&(it->acc_rate_multi_robot));
	n1->cidx.push_back(&(it->connection));
	n1->cidx_acc.push_back(&(it->acc_rate));
	n1->cidx_acc_multiple_robot.push_back(&(it->acc_rate_multi_robot));

}

void GWR_new::runOnce(std::vector<std::vector<double> > Person,
		double person_move) {
	std::vector<double> features = getInput_person(Person);
	if (first_time == true) {
		winner = getWinner_p();
	} else {
		std::pair<somneuron*, somneuron*> winner_tmp = getWinner_p();
		if (winner_tmp.first->idx != winner.first->idx) {
			winner.second = winner.first;
			winner.first = winner_tmp.first;
		}
	}
	///To disable the function of linking the current and the previous person's position, please comment the below line
	//first_time = false;
	bool toupdate = false;
	for (std::list<nconnection>::iterator it = connections.begin();
			it != connections.end(); ++it) {
		if ((it->connection.second.first->idx == winner.first->idx
				&& it->connection.second.second->idx == winner.second->idx)
				|| (it->connection.second.second->idx == winner.first->idx
						&& it->connection.second.first->idx
								== winner.second->idx)) {
			if (it->connection.first.first > 1) {
				toupdate = true;
				break;
			}
		}
	}
	if (person_move > 0) {
		increaseAge(winner.first->cidx);
		std::vector<somneuron*> neurons_m = update(Person, winner.first,
				toupdate);
		//*/
		if (!refreshConnection(winner.first, winner.second)) {
			insertConnection(winner.first, winner.second);
		}

		//Train the forward model of edges connecting with the winner neuron
		std::list<nconnection>::iterator it;
		for (it = connections.begin(); it != connections.end(); ++it) {
			for (unsigned int i = 0; i < neurons_m.size(); i++) {
				if (it->connection.second.first->idx == winner.first->idx
						&& it->connection.second.second->idx
								== neurons_m[i]->idx) {
					it->connection.first.second.TrainConnections(
							winner.first->weights, neurons_m[i]->weights, true);
					it->connection.first.second.TrainConnections(
							neurons_m[i]->weights, winner.first->weights,
							false);
				} else if (it->connection.second.first->idx == neurons_m[i]->idx
						&& it->connection.second.second->idx
								== winner.first->idx) {
					it->connection.first.second.TrainConnections(
							neurons_m[i]->weights, winner.first->weights, true);
					it->connection.first.second.TrainConnections(
							winner.first->weights, neurons_m[i]->weights,
							false);
				}
			}
		}
		std::list<nconnection> connection_tobedelete;
		//When the age of a connection is over a threshold, delete it
		for (it = connections.begin(); it != connections.end();) {
			if (it->connection.first.first > age_threshold) {
				connection_tobedelete.splice(connection_tobedelete.begin(),
						connections, it++);
			} else {
				it++;
			}
		}

		std::list<somneuron>::iterator it1;
		for (it1 = neurons.begin(); it1 != neurons.end(); ++it1) {
			for (it = connection_tobedelete.begin();
					it != connection_tobedelete.end(); ++it) {
				if (it->connection.second.first->idx == it1->idx
						|| it->connection.second.second->idx == it1->idx) {
					for (unsigned int i = 0; i < it1->cidx.size(); i++) {
						if ((it1->cidx[i]->second.first->idx
								== it->connection.second.first->idx
								&& it1->cidx[i]->second.second->idx
										== it->connection.second.second->idx)
								|| (it1->cidx[i]->second.first->idx
										== it->connection.second.second->idx
										&& it1->cidx[i]->second.second->idx
												== it->connection.second.first->idx)) {
							it1->cidx.erase(it1->cidx.begin() + i);
							it1->cidx_acc.erase(it1->cidx_acc.begin() + i);
							it1->cidx_acc_multiple_robot.erase(
									it1->cidx_acc_multiple_robot.begin() + i);
							break;
						}
					}
				}
			}
		}
		connection_tobedelete.clear();
		//Kill the isolated neurons
		killDeadNeuron();
		//*/
		if (neurons.size() < max_neurons) {
			if (winner.first->belief_p < thres_a && winner.first->h < thres_h) {
				insertNeuron(winner, features);
			}
		}
		decreaseAllError();
	}
}

std::pair<somneuron*, somneuron*> GWR_new::getLoser() {
	double error = 0;
	std::pair<somneuron*, somneuron*> tmp;
	//Find the neuron index with the maximum accumulated error.
	std::list<somneuron>::iterator it;
	for (it = neurons.begin(); it != neurons.end(); ++it) {
		if (it->err > error) {
			error = it->err;
			tmp.first = &(*it);
		}
	}
	//Find the neighbor with the largest error:
	error = 0;
	for (unsigned int i = 0; i < tmp.first->cidx.size(); i++) {
		if (tmp.first->cidx[i]->second.first->idx == tmp.first->idx) {
			if (tmp.first->cidx[i]->second.second->err >= error) {
				error = tmp.first->cidx[i]->second.second->err;
				tmp.second = tmp.first->cidx[i]->second.second;
			}
		} else if (tmp.first->cidx[i]->second.second->idx == tmp.first->idx) {
			if (tmp.first->cidx[i]->second.first->err >= error) {
				error = tmp.first->cidx[i]->second.first->err;
				tmp.second = tmp.first->cidx[i]->second.first;
			}
		}
	}
	return tmp;
}

std::vector<double> GWR_new::getInput_person(
		std::vector<std::vector<double> > Person) {
	double a = 1;
	double sigma = 30;
	std::vector<double> features;
	for (unsigned int i = 0; i < Person[0].size(); i++) {
		features.push_back(0);
	}

	for (unsigned int i = 0; i < Person.size(); i++) {
		for (unsigned int j = 0; j < Person[i].size(); j++) {
			features[j] += Person[i][j];
		}
	}
	for (unsigned int i = 0; i < features.size(); i++) {
		features[i] /= Person.size();
	}

	for (std::list<somneuron>::iterator it = neurons.begin();
			it != neurons.end(); ++it) {
		double s = 0;
		for (unsigned int i = 0; i < Person.size(); i++) {
			for (unsigned int j = 0; j < Person[i].size(); j++) {
				s += (it->weights[j] - Person[i][j])
						* (it->weights[j] - Person[i][j]) / (2 * sigma * sigma);
			}
		}
		s = a * exp(-s);
		it->belief_p = s;
	}
	return features;
}

void GWR_new::getInput_robot(std::vector<std::vector<double> > Robot,
		unsigned int idx) {
	double a = 1;
	double sigma = 15;
	double sum = 0;

	for (std::list<somneuron>::iterator it = neurons.begin();
			it != neurons.end(); ++it) {
		double s = 0;
		for (unsigned int i = 0; i < Robot.size(); i++) {
			for (unsigned int j = 0; j < 2; j++) {
				s += (it->weights[j] - Robot[i][j])
						* (it->weights[j] - Robot[i][j]) / (2 * sigma * sigma);
			}
		}
		s = a * exp(-s);
		bool found_idx = false;
		for (unsigned int i = 0; i < it->belief_r.size(); i++) {
			if (it->belief_r[i].first == idx) {
				it->belief_r[i].second = s;
				found_idx = true;
				break;
			}
		}
		if (found_idx == false) {
			std::pair<unsigned int, double> tmp;
			tmp.first = idx;
			tmp.second = s;
			it->belief_r.push_back(tmp);
		}
	}
}
std::pair<somneuron*, somneuron*> GWR_new::getWinner_r(unsigned int idx) {
	std::pair<somneuron*, somneuron*> tmp;
	std::pair<double, double> tmp_s;
	tmp_s.first = 0;
	tmp_s.second = 0;
	unsigned int nidx = 0;
	for (unsigned int i = 0; i < neurons.begin()->belief_r.size(); i++) {
		if (idx == neurons.begin()->belief_r[i].first) {
			nidx = i;
			break;
		}
	}
	bool first = true;
	for (std::list<somneuron>::iterator it = neurons.begin();
			it != neurons.end(); ++it) {
		if (first == true) {
			tmp.first = &(*it);
			tmp_s.first = it->belief_r[nidx].second;
			if (it->idx == it->cidx[0]->second.first->idx) {
				tmp.second = &(*it->cidx[0]->second.second);
			} else {
				tmp.second = &(*it->cidx[0]->second.first);
			}
			tmp_s.second = it->belief_r[nidx].second;
		} else {
			if (it->belief_r[nidx].second > tmp_s.first) {
				tmp.second = tmp.first;
				tmp_s.second = tmp_s.first;
				tmp.first = &(*it);
				tmp_s.first = it->belief_r[nidx].second;
			} else if (it->belief_r[nidx].second > tmp_s.second) {
				tmp.second = &(*it);
				tmp_s.second = it->belief_r[nidx].second;
			}
		}
		first = false;
	}
	return tmp;
}

std::pair<somneuron*, somneuron*> GWR_new::getWinner_p() {
	std::pair<somneuron*, somneuron*> tmp;
	std::pair<double, double> tmp_s;
	tmp_s.first = 0;
	tmp_s.second = 0;
	bool first = true;
	for (std::list<somneuron>::iterator it = neurons.begin();
			it != neurons.end(); ++it) {
		if (first == true) {
			tmp.first = &(*it);
			tmp_s.first = it->belief_p;
			if (it->idx == it->cidx[0]->second.first->idx) {
				tmp.second = &(*it->cidx[0]->second.second);
			} else {
				tmp.second = &(*it->cidx[0]->second.first);
			}
			tmp_s.second = it->belief_p;
		} else {
			if (it->belief_p > tmp_s.first) {
				tmp.second = tmp.first;
				tmp_s.second = tmp_s.first;
				tmp.first = &(*it);
				tmp_s.first = it->belief_p;
			} else if (it->belief_p > tmp_s.second) {
				tmp.second = &(*it);
				tmp_s.second = it->belief_p;
			}
		}
		first = false;
	}
	return tmp;
}

void GWR_new::increaseAge(
		std::vector<
				std::pair<std::pair<unsigned int, NActionConnect>,
						std::pair<somneuron*, somneuron*> > *> list) {
	for (unsigned int i = 0; i < list.size(); i++) {
		list[i]->first.first++;
	}

}

std::vector<somneuron*> GWR_new::update(
		std::vector<std::vector<double> > Person, somneuron* winner,
		bool toupdate) {
	double dist = 0;
	std::vector<somneuron*> neurons_m;
	neurons_m.push_back(winner);
	//Add the accumulated error to the winner neuron
	double err_sum = 0;
	for (unsigned int i = 0; i < Person.size(); i++) {
		for (unsigned int j = 0; j < Person[i].size(); j++) {
			err_sum += (Person[i][j] - winner->weights[j])
					* (Person[i][j] - winner->weights[j]);
		}
	}
	err_sum /= Person.size();
	winner->err += err_sum;
	//Update the winner neuron
	std::vector<double> weight_tmp;
	weight_tmp.resize(Person[0].size(), 0);
	for (unsigned int i = 0; i < Person.size(); i++) {
		for (unsigned int j = 0; j < Person[i].size(); j++) {
			weight_tmp[j] += eta_d * eta_s * winner->h
					* (Person[i][j] - winner->weights[j]);
		}
	}
	for (unsigned int i = 0; i < weight_tmp.size(); i++) {
		weight_tmp[i] /= Person.size();
		winner->weights[i] += weight_tmp[i];
	}
	//now update the firing counter
	winner->h += taub * (aw * (h0 - winner->h) - s_in);
	//Update the adjacent neurons
	for (unsigned int i = 0; i < winner->cidx.size(); i++) {
		if (winner->cidx[i]->second.first->idx == winner->idx) {
			if (((winner->cidx[i]->second.second->weights[0]
					- winner->weights[0])
					* (winner->cidx[i]->second.second->weights[0]
							- winner->weights[0])
					+ (winner->cidx[i]->second.second->weights[1]
							- winner->weights[1])
							* (winner->cidx[i]->second.second->weights[1]
									- winner->weights[1])) > dist) {
				neurons_m.push_back(winner->cidx[i]->second.second);
				std::vector<double> weight_tmp;
				for (unsigned int k = 0; k < Person[0].size(); k++) {
					weight_tmp.push_back(0);
				}
				for (unsigned int j = 0; j < Person.size(); j++) {
					for (unsigned int k = 0; k < Person[j].size(); k++) {
						weight_tmp[k] += eta_d * eta_n * winner->h
								* (Person[j][k] - winner->weights[k]);
					}
				}
				for (unsigned int j = 0; j < weight_tmp.size(); j++) {
					weight_tmp[j] /= Person.size();
					winner->cidx[i]->second.second->weights[j] += weight_tmp[j];
				}
				//now update the firing counter
				winner->cidx[i]->second.second->h +=
						taun
								* (ab * (h0 - winner->cidx[i]->second.second->h)
										- s_in);
			}
		} else if (winner->cidx[i]->second.second->idx == winner->idx) {
			if (((winner->cidx[i]->second.first->weights[0] - winner->weights[0])
					* (winner->cidx[i]->second.first->weights[0]
							- winner->weights[0])
					+ (winner->cidx[i]->second.first->weights[1]
							- winner->weights[1])
							* (winner->cidx[i]->second.first->weights[1]
									- winner->weights[1])) > dist) {
				neurons_m.push_back(winner->cidx[i]->second.first);
				std::vector<double> weight_tmp;
				weight_tmp.resize(Person[0].size(), 0);
				for (unsigned int j = 0; j < Person.size(); j++) {
					for (unsigned int k = 0; k < Person[j].size(); k++) {
						weight_tmp[k] += eta_d * eta_n * winner->h
								* (Person[j][k] - winner->weights[k]);
					}
				}
				for (unsigned int j = 0; j < weight_tmp.size(); j++) {
					weight_tmp[j] /= Person.size();
					winner->cidx[i]->second.first->weights[j] += weight_tmp[j];
				}
				//now update the firing counter
				winner->cidx[i]->second.first->h += taun
						* (ab * (h0 - winner->cidx[i]->second.first->h) - s_in);
			}
		}
	}
	return neurons_m;
}

void GWR_new::killDeadNeuron() {
	std::list<somneuron>::iterator it;
	for (it = neurons.begin(); it != neurons.end();) {
		if (it->cidx.size() == 0) {
			neurons.erase(it++);
		} else {
			it++;
		}
	}

}

double GWR_new::calcDist(somneuron* n0, somneuron* n1) {
	double dist = 0;
	for (unsigned int i = 0; i < n0->weights.size(); i++) {
		dist += (n0->weights[i] - n1->weights[i])
				* (n0->weights[i] - n1->weights[i]);
	}
	dist = sqrt(dist);
	return dist;
}

void GWR_new::insertNeuron(std::pair<somneuron*, somneuron*> worstneurons,
		std::vector<double> features) {
	somneuron tmp;
	tmp.idx = nCounter;
	for (unsigned int i = 0; i < worstneurons.first->weights.size(); i++) {
		tmp.weights.push_back(
				(worstneurons.first->weights[i] + features[i]) / 2.);
	}
	nCounter++;
	worstneurons.first->err *= alpha;
	worstneurons.second->err *= alpha;
	tmp.err = worstneurons.first->err;
	neurons.push_back(tmp);
	std::list<somneuron>::reverse_iterator it1 = neurons.rbegin();
	insertConnection(&(*it1), worstneurons.first);
	//insertConnection(&(*it1), worstneurons.second);
	std::list<nconnection> connection_tobedelete;
	for (std::list<somneuron>::iterator it1 = neurons.begin();
			it1 != neurons.end(); ++it1) {
		for (std::list<nconnection>::iterator it =
				connection_tobedelete.begin();
				it != connection_tobedelete.end(); ++it) {
			if (it1->idx == it->connection.second.first->idx) {
				for (unsigned int i = 0; i < it1->cidx.size(); i++) {
					if ((it1->cidx[i]->second.first->idx == it1->idx
							&& it1->cidx[i]->second.second->idx
									== it->connection.second.second->idx)
							|| (it1->cidx[i]->second.second->idx == it1->idx
									&& it1->cidx[i]->second.first->idx
											== it->connection.second.second->idx)) {
						it1->cidx_acc.erase(it1->cidx_acc.begin() + i);
						it1->cidx.erase(it1->cidx.begin() + i);
						it1->cidx_acc_multiple_robot.erase(
								it1->cidx_acc_multiple_robot.begin() + i);
						break;
					}
				}
			} else if (it1->idx == it->connection.second.second->idx) {
				for (unsigned int i = 0; i < it1->cidx.size(); i++) {
					if ((it1->cidx[i]->second.first->idx == it1->idx
							&& it1->cidx[i]->second.second->idx
									== it->connection.second.first->idx)
							|| (it1->cidx[i]->second.second->idx == it1->idx
									&& it1->cidx[i]->second.first->idx
											== it->connection.second.first->idx)) {
						it1->cidx_acc.erase(it1->cidx_acc.begin() + i);
						it1->cidx.erase(it1->cidx.begin() + i);
						it1->cidx_acc_multiple_robot.erase(
								it1->cidx_acc_multiple_robot.begin() + i);
						break;
					}
				}
			}
		}
	}
	connection_tobedelete.clear();
}
void GWR_new::decreaseAllError() {
	for (std::list<somneuron>::iterator it = neurons.begin();
			it != neurons.end(); ++it) {
		it->err *= decrease;
	}
}

void GWR_new::clear() {
	neurons.clear();
	connections.clear();
	nCounter = 0;
}
