# Supplementary material for: Learning indoor robot navigation using visual and sensorimotor map information
Source: Front Neurorobot. 2013 Oct 7;7:15. doi: 10.3389/fnbot.2013.00015 (PMC3791472; doi:10.3389/fnbot.2013.00015)
Supplement: Supplementary file 3 [file DataSheet1.ZIP › GWR_Navigation/src/ActionConnect.cc]

/***************************************************************************//**
 * Title: ActionConnect.cc
 *
 * Version: 0.1
 * Author (c) 2011 by Wenjie Yan
 * Contact: alex1984.yan@gmail.com
 * Date: 2011-10-19
 *
 * Description:
 * Source file of the sigma-pi weights connecting to the dynamic neural field 
 * layer in the navigation.
 *
 * This program is free software: you can redistribute it and/or modify
 * it under the terms of the GNU General Public License as published by
 * the Free Software Foundation, either version 3 of the License, or
 * (at your option) any later version.
 *
 * This program is distributed in the hope that it will be useful,
 * but WITHOUT ANY WARRANTY; without even the implied warranty of
 * MERCHANTABILITY or FITNESS FOR A PARTICULAR PURPOSE.  See the
 * GNU General Public License for more details.

 * Copyright 2011-2013 by Wenjie Yan. 
 * You should have received a copy of the GNU General Public License
 * along with this program.  If not, see <http://www.gnu.org/licenses/>.  
 *
 *******************************************************************************/

#include "ActionConnect.h"
#include <iostream>
NActionConnect::NActionConnect() {
	act_num = 36;
	double seg = 1. / act_num;
	std::vector<double> weights_tmp;
	for (unsigned int i = 0; i < act_num; i++) {
		weights_tmp.push_back(seg);
	}
	weights.first = weights_tmp;
	weights.second = weights_tmp;
}

NActionConnect::~NActionConnect() {

}

void NActionConnect::TrainConnections(std::vector<double> n_0, std::vector<
		double> n_1, bool start) {
	double dx, dy;
	dx = n_0[0] - n_1[0];
	dy = n_0[1] - n_1[1];
	double dist = sqrt(dx * dx + dy * dy);
	double angle_target = 0;
	double t = dx / dist;
	if (dy > 0) {
		angle_target = asin(t);
	} else {
		angle_target = asin(t);
		angle_target = PI - angle_target;
	}
	while (angle_target < 0) {
		angle_target += 2 * PI;
	}

	while (angle_target > 2 * PI) {
		angle_target -= 2 * PI;
	}
	//Calculate the target population coding
	std::vector<double> a_target;
	double sum = 0;
	for (unsigned int i = 0; i < act_num; i++) {
		double tmp_value = exp(cos((double) (i) / 18.0 * PI - angle_target)) / (2 * PI);
		a_target.push_back(tmp_value);
		sum += tmp_value;
	}
	for (unsigned int i = 0; i < a_target.size(); i++) {
		a_target[i] /= sum;
	}

	if (start == true) {
		for (unsigned int i = 0; i < weights.first.size(); i++) {
			weights.first[i] += 0.2 * (a_target[i] - weights.first[i]);
		}
	} else {
		for (unsigned int i = 0; i < weights.first.size(); i++) {
			weights.second[i] += 0.2 * (a_target[i] - weights.second[i]);
		}
	}
}
