# Supplementary material for: Learning indoor robot navigation using visual and sensorimotor map information
Source: Front Neurorobot. 2013 Oct 7;7:15. doi: 10.3389/fnbot.2013.00015 (PMC3791472; doi:10.3389/fnbot.2013.00015)
Supplement: Supplementary file 3 [file DataSheet1.ZIP › GWR_Navigation/src/som.cc]

/***************************************************************************//**
 * Title: som.cc
 *
 * Version: 0.1
 * Author (c) 2011 by Wenjie Yan
 * Contact: alex1984.yan@gmail.com
 * Date: 2011-10-19
 *
 * Description:
 * Source file of the basic self organizing map.
 *
 * This program is free software: you can redistribute it and/or modify
 * it under the terms of the GNU General Public License as published by
 * the Free Software Foundation, either version 3 of the License, or
 * (at your option) any later version.
 *
 * This program is distributed in the hope that it will be useful,
 * but WITHOUT ANY WARRANTY; without even the implied warranty of
 * MERCHANTABILITY or FITNESS FOR A PARTICULAR PURPOSE.  See the
 * GNU General Public License for more details.

 * Copyright 2011-2013 by Wenjie Yan. 
 * You should have received a copy of the GNU General Public License
 * along with this program.  If not, see <http://www.gnu.org/licenses/>.  
 *
 *******************************************************************************/

#include "som.h"

somneuron::somneuron() {
	weights.clear();
	err = 0;
	belief_p = 0;
	cidx.clear();
	cidx_acc.clear();
	cidx_acc_multiple_robot.clear();
	reward = -1;
	h = 1;
	match_points = 0;
	stample = 0;
}

somneuron::~somneuron() {

}

void somneuron::initialize(std::vector<double> inputs) {

	for (unsigned int i = 0; i < inputs.size(); i++) {
		double wtmp = drand48() * 0.1 + inputs[i];
		weights.push_back(wtmp);
	}
}
