# Supplementary material for: Learning indoor robot navigation using visual and sensorimotor map information
Source: Front Neurorobot. 2013 Oct 7;7:15. doi: 10.3389/fnbot.2013.00015 (PMC3791472; doi:10.3389/fnbot.2013.00015)
Supplement: Supplementary file 3 [file DataSheet1.ZIP › GWR_Navigation/src/NeuralFields.cc]

/***************************************************************************//**
 * Title: GWRNavigation.cpp
 *
 * Version: 0.1
 * Author (c) 2011 by Wenjie Yan
 * Contact: alex1984.yan@gmail.com
 * Date: 2011-10-19
 *
 * Description:
 * Source file of the neural fields.
 *
 * This program is free software: you can redistribute it and/or modify
 * it under the terms of the GNU General Public License as published by
 * the Free Software Foundation, either version 3 of the License, or
 * (at your option) any later version.
 *
 * This program is distributed in the hope that it will be useful,
 * but WITHOUT ANY WARRANTY; without even the implied warranty of
 * MERCHANTABILITY or FITNESS FOR A PARTICULAR PURPOSE.  See the
 * GNU General Public License for more details.

 * Copyright 2011-2013 by Wenjie Yan. 
 * You should have received a copy of the GNU General Public License
 * along with this program.  If not, see <http://www.gnu.org/licenses/>.  
 *
 *******************************************************************************/
#include "NeuralFields.h"
#include <iostream>
unsigned int Num_Neurons = 36;
NeuralFields::NeuralFields() {
	// TODO Auto-generated constructor stub
	double tmp = 0;
	for (unsigned int i = 0; i < Num_Neurons; i++) {
		Neurons.push_back(tmp);
	}
	alpha = 0.1;
	sigma = 5;
	c = 0;
}

NeuralFields::~NeuralFields() {
	// TODO Auto-generated destructor stub
}

double NeuralFields::MaxicanHut(int i, int j) {
	double t = i - j;
	if (fabs(t) > Neurons.size() / 2) {
		if (t > 0)
			t = Neurons.size() - t;
		else
			t = -Neurons.size() - t;
	}
	return (1 - (t * t) / (sigma * sigma))
			* exp(-(t * t) / (2 * sigma * sigma));
}

double NeuralFields::Gaussian(int i, int j) {
	double t = (double) (i - j);
	if (fabs(t) > Neurons.size() / 2) {
		if (t > 0)
			t = Neurons.size() - t;
		else
			t = -Neurons.size() - t;
	}
	return exp(-(t * t) / (2 * sigma * sigma)) - Offset;
}
double NeuralFields::Associate(double in) {
	//Use Sigmoid function
	return 1. / (1 + exp(-(in - 3)));
}

double NeuralFields::Stimuli(double in) {
	//Linear
	return in;
}

void NeuralFields::Update(int n, double in) {
	double tmp = -Neurons[n];
	for (unsigned int i = 0; i < Neurons.size(); i++) {
		if (i != n) {
			//tmp += MaxicanHut(n, i) * Associate(Neurons[i]);
			tmp += Gaussian(n, i) * Associate(Neurons[i]);
		}
	}
	tmp += Stimuli(in);
	tmp += c;
	tmp *= alpha;
	Neurons[n] += tmp;
}

void NeuralFields::ResizeField(unsigned int num) {
	double tmp = 0;
	Neurons.clear();
	for (unsigned int i = 0; i < num; i++) {
		Neurons.push_back(tmp);
	}
}
