# Supplementary material for: Learning indoor robot navigation using visual and sensorimotor map information
Source: Front Neurorobot. 2013 Oct 7;7:15. doi: 10.3389/fnbot.2013.00015 (PMC3791472; doi:10.3389/fnbot.2013.00015)
Supplement: Supplementary file 3 [file DataSheet1.ZIP › GWR_Navigation/src/GWRNavigation.cc]

/***************************************************************************//**
 * Title: GWRNavigation.cpp
 *
 * Version: 0.1
 * Author (c) 2011 by Wenjie Yan
 * Contact: alex1984.yan@gmail.com
 * Date: 2011-10-19
 *
 * Description:
 * Source file of the cognitive navigation model.
 *
 * This program is free software: you can redistribute it and/or modify
 * it under the terms of the GNU General Public License as published by
 * the Free Software Foundation, either version 3 of the License, or
 * (at your option) any later version.
 *
 * This program is distributed in the hope that it will be useful,
 * but WITHOUT ANY WARRANTY; without even the implied warranty of
 * MERCHANTABILITY or FITNESS FOR A PARTICULAR PURPOSE.  See the
 * GNU General Public License for more details.
 *
 * Copyright 2011-2013 by Wenjie Yan. 
 * You should have received a copy of the GNU General Public License
 * along with this program.  If not, see <http://www.gnu.org/licenses/>.  
 *
 *******************************************************************************/

/**
 * Special libraries:
 */
#include "GWRNavigation.h"
StochasticLib1 stoc(time(NULL));

GWRNavigation::GWRNavigation(int px1, int py1, int px2, int py2) {
	// TODO Auto-generated constructor stub
	Angle = 0;
	std::vector<std::vector<double> > input;
	std::vector<double> tmp;
	tmp.push_back(px1);
	tmp.push_back(py1);
	input.push_back(tmp);
	tmp.clear();
	tmp.push_back(px2);
	tmp.push_back(py2);
	input.push_back(tmp);
	GWRMap_new = new GWR_new;
	GWRMap_new->GWRInitialization(input);
	PersonNavigation = true;
	idx_current_pos = 0;
	NF.clear();

}

GWRNavigation::~GWRNavigation() {
	// TODO Auto-generated destructor stub
	delete GWRMap_new;
}

void GWRNavigation::planNavigation() {
	/// Set the initial reward signal.
	reward_plan(1);
}

std::vector<double> GWRNavigation::planNavigation_nao(unsigned idx,
		std::vector<std::pair<unsigned int, std::vector<double> > > robot_positions, std::vector<unsigned int> reached_robots) {
	std::vector<double> tmp_action;
	/**
	 * Calculate the neuron activities from the robot's particle,
	 * and process the reward spreading with an initial reward signal.
	 * 
	 * As in the simulator the position of the robot is known, we simulate 
	 * the distribution of position by adding a gaussian noise on the robot's 
	 * current position. In the real scenario, the distribution can be obtained 
	 * via real data from the particle filter.
	 * 
	 */
	std::list<nconnection> tmp_connection;
	std::list<somneuron> tmp_neuron;
	bool found_NF = false;
	for (unsigned int i = 0; i < NF.size(); i++) {
		if (NF[i].first == idx) {
			found_NF = true;
			break;
		}
	}
	if (found_NF == false) {
		std::pair<unsigned int, NeuralFields> tmp;
		tmp.first = idx;
		NF.push_back(tmp);
	}

	for (unsigned int i = 0; i < robot_positions.size(); i++) {
		std::vector<std::vector<double> > tmp;
		for (int j = 0; j < 2; j++)
		{
			std::vector<double> tmp_position = robot_positions[i].second;
			for (unsigned int k = 0; k < tmp_position.size(); k++)
			{
			  tmp_position[k] += stoc.Normal(0, 1);
			}
			
			tmp.push_back(tmp_position);
		}
		GWRMap_new->getInput_robot(tmp, robot_positions[i].first);
		interference_clean(&GWRMap_new->connections);
		interference(2, robot_positions[i].first, reached_robots);
		if (idx == robot_positions[i].first) {
			tmp_connection = GWRMap_new->connections;
		}
		reward_plan(10000);
		if (idx == robot_positions[i].first) {
			tmp_neuron = GWRMap_new->neurons;
		}
		/**
		 * Based on the robot's current and desired state representation,
		 * pathPlanning generates the action codes for the neural field.
		 * The actionPlanning will then calculate the desired robot's orientation.
		 */
		pathPlanning(robot_positions[i].first,  GWRMap_new->connections);
		tmp_action.push_back(actionPlanning(GWRMap_new, robot_positions[i].first) +180.);
	}

	if (robot_positions.size() > 0) {
		std::list<nconnection>::iterator it1 = tmp_connection.begin();
		for (std::list<nconnection>::iterator it2 =
				GWRMap_new->connections.begin();
				it2 != GWRMap_new->connections.end(); ++it1, ++it2) {
			it2->acc_rate_multi_robot = it1->acc_rate_multi_robot;
		}
		std::list<somneuron>::iterator it3 = tmp_neuron.begin();
		for (std::list<somneuron>::iterator it4 = GWRMap_new->neurons.begin();
				it4 != GWRMap_new->neurons.end(); ++it3, ++it4) {
			it4->reward = it3->reward;
		}
	}

	return tmp_action;
}

void GWRNavigation::reward_clean(std::list<somneuron>* neurons) {
	/**
	 * Reset all the neurons' rewards, here 0.00001.
	 */
	for (std::list<somneuron>::iterator it = neurons->begin();
			it != neurons->end(); ++it) {
		it->reward = 0.00001;
	}
}

void GWRNavigation::interference_clean(std::list<nconnection>* connections) {
	for (std::list<nconnection>::iterator it = connections->begin();
			it != connections->end(); ++it) {
		it->acc_rate_multi_robot = 0;
	}
}

void GWRNavigation::interference(double max_p, unsigned int idx, std::vector<unsigned int> reached_robots) {
	reward_clean(&GWRMap_new->neurons);
	double interference = max_p;
	std::vector<std::list<nconnection> > connection_buff;
	//Find the target neuron with index idx
	for (std::list<somneuron>::iterator it = GWRMap_new->neurons.begin();
			it != GWRMap_new->neurons.end(); ++it) {
		for (unsigned int i = 0; i < it->belief_r.size(); i++) {
			if (it->belief_r[i].second > 0.1) {
			  bool reached = false;
			//  std::cerr<<"Robot ID:"<<it->belief_r[i].first<<std::endl;
			  for (unsigned int j = 0; j < reached_robots.size(); j++)
			  {
			    if (reached_robots[j]==it->belief_r[i].first)
			    {
				reached = true;
				break;
			    }
			  }
				if (reached == false &&  it->belief_r[i].first != idx) {
					std::vector<somneuron*> n_list;
					std::vector<double> interferences;
					n_list.push_back(&(*it));
					interferences.push_back(interference);
					interference_iter(n_list, interferences,
							&GWRMap_new->neurons);
					connection_buff.push_back(GWRMap_new->connections);
					reward_clean(&GWRMap_new->neurons);
					interference_clean(&GWRMap_new->connections);
				}
			}
		}
	}

	for (unsigned int i = 0; i < connection_buff.size(); i++) {
		std::list<nconnection>::iterator it1;
		std::list<nconnection>::iterator it2;
		for (it1 = GWRMap_new->connections.begin(), it2 =
				connection_buff[i].begin();
				it1 != GWRMap_new->connections.end(); ++it1, ++it2) {
			if (it1->acc_rate_multi_robot < it2->acc_rate_multi_robot)
				it1->acc_rate_multi_robot = it2->acc_rate_multi_robot;
		}
	}
}

void GWRNavigation::interference_iter(std::vector<somneuron*> idx,
		std::vector<double> rewards, std::list<somneuron>* neurons) {
	/**
	 * Spread the i signal iteratively.
	 */
	//Assign the rewards of the neuron list idx
	for (std::list<somneuron>::iterator it = neurons->begin();
			it != neurons->end(); ++it) {
		unsigned int r_idx = 0;
		for (unsigned int i = 0; i < idx.size(); i++, r_idx++) {
			if (idx[i]->idx == it->idx && it->reward == 0.00001) {
				it->reward = rewards[r_idx];
				for (unsigned int j = 0; j < it->cidx_acc_multiple_robot.size();
						j++) {
					if (*it->cidx_acc_multiple_robot[j] == 0) {
						*it->cidx_acc_multiple_robot[j] += rewards[r_idx];
					}
				}
				break;
			}
		}
	}
	std::vector<somneuron*> idx_list;
	std::vector<double> rewards_new;
	unsigned int r_idx = 0;
	for (unsigned int i = 0; i < idx.size(); i++, r_idx++) {
		for (unsigned int j = 0; j < idx[i]->cidx.size(); j++) {
			for (std::list<somneuron>::iterator it = neurons->begin();
					it != neurons->end(); ++it) {
				if (it->idx == idx[i]->cidx[j]->second.first->idx
						&& it->reward == 0.00001) {
					bool findsame = false;
					for (unsigned int k = 0; k < idx_list.size(); k++) {
						if (it->idx == idx_list[k]->idx) {
							if (rewards_new[k] < rewards[r_idx]) {
								rewards_new[k] = rewards[r_idx];
							}
							findsame = true;
						}
					}
					if (findsame == false) {
						idx_list.push_back(&(*it));
						rewards_new.push_back(rewards[r_idx] * 0.2);
					}
					break;
				} else if (it->idx == idx[i]->cidx[j]->second.second->idx
						&& it->reward == 0.00001) {
					bool findsame = false;
					for (unsigned int k = 0; k < idx_list.size(); k++) {
						if (it->idx == idx_list[k]->idx) {
							if (rewards_new[k] < rewards[r_idx]) {
								rewards_new[k] = rewards[r_idx];
							}
							findsame = true;
						}
					}
					if (findsame == false && rewards[r_idx]>0.01) {
						idx_list.push_back(&(*it));
						rewards_new.push_back(rewards[r_idx] * 0.2);
					}
					break;
				}
			}
		}
	}
	if (idx_list.size() > 0) {
		interference_iter(idx_list, rewards_new, neurons);
	}
}

void GWRNavigation::reward_plan(double reward_max) {
	/**
	 * First clean all the reward signals of the GWR map.
	 */
	reward_clean(&GWRMap_new->neurons);
	double reward = reward_max;
	std::list<somneuron> neurons_temp = GWRMap_new->neurons;
	somneuron* idx_max = &(*GWRMap_new->neurons.begin());
	double max = 0;
	//*/
	//Find the target neuron with index idx
	for (std::list<somneuron>::iterator it = GWRMap_new->neurons.begin();
			it != GWRMap_new->neurons.end(); ++it) {
		if (it->belief_p > 0.6) {
			if (it->belief_p > max) {
				idx_max = &(*it);
				max = it->belief_p;
			}
			std::list<somneuron> neurons_tmp = neurons_temp;
			std::vector<somneuron*> n_list;
			std::vector<double> rewards;
			n_list.push_back(&(*it));
			rewards.push_back(it->belief_p * reward);
			reward_iter(n_list, rewards, &neurons_tmp);
			std::list<somneuron>::iterator it1;
			std::list<somneuron>::iterator it2;
			for (it1 = GWRMap_new->neurons.begin(), it2 = neurons_tmp.begin();
					it1 != GWRMap_new->neurons.end(); ++it1, ++it2) {
				it1->reward += it2->reward;
			}
			neurons_tmp.clear();
		}
	}
	target_neuron = idx_max;
	//*/
	/**
	 * Start reward spreading
	 */
	/**
	 * Normalize the rewards to [0,1]
	 */
	max = 0.00000000000001;
	for (std::list<somneuron>::iterator it = GWRMap_new->neurons.begin();
			it != GWRMap_new->neurons.end(); ++it) {
		if (it->reward > max) {
			max = it->reward;
		}
	}
	for (std::list<somneuron>::iterator it = GWRMap_new->neurons.begin();
			it != GWRMap_new->neurons.end(); ++it) {
		it->reward /= max;
	}
}

void GWRNavigation::reward_iter(std::vector<somneuron*> idx,
		std::vector<double> rewards, std::list<somneuron>* neurons) {
	/**
	 * Spread the reward signal iteratively.
	 * The current neurons are assigned with the reward.
	 * All the neurons connecting with the current neurons will be pushed into
	 * a list and the reward signal is decreased with a discount factor (here 0.9).
	 * The spreading will be end when no new neuron is found in the list.
	 */
	//Assign the rewards of the neuron list idx
	for (std::list<somneuron>::iterator it = neurons->begin();
			it != neurons->end(); ++it) {
		unsigned int r_idx = 0;
		for (unsigned int i = 0; i < idx.size(); i++, r_idx++) {
			if (idx[i]->idx == it->idx && it->reward < rewards[r_idx]) {
				it->reward = rewards[r_idx];
				break;
			}
		}
	}

	std::vector<somneuron*> idx_list;
	std::vector<double> rewards_new;
	unsigned int r_idx = 0;
	for (unsigned int i = 0; i < idx.size(); i++, r_idx++) {
		for (unsigned int j = 0; j < idx[i]->cidx.size(); j++) {
			double cidx_acc = *idx[i]->cidx_acc[j]
					- *idx[i]->cidx_acc_multiple_robot[j];
			if (cidx_acc < 0) {
				cidx_acc = 0;
			}
			for (std::list<somneuron>::iterator it = neurons->begin();
					it != neurons->end(); ++it) {
				if (it->idx == idx[i]->cidx[j]->second.first->idx
						&& (it->reward < rewards[r_idx])) {
					bool findsame = false;
					for (unsigned int k = 0; k < idx_list.size(); k++) {
						if (it->idx == idx_list[k]->idx) {
							if (rewards_new[k]
									< rewards[r_idx] * 0.9 * (cidx_acc)) {
								rewards_new[k] = rewards[r_idx];
							}
							findsame = true;
						}
					}
					if (findsame == false) {
						idx_list.push_back(&(*it));
						rewards_new.push_back(
								rewards[r_idx] * 0.9 * (cidx_acc));
					}
					break;
				} else if (it->idx == idx[i]->cidx[j]->second.second->idx
						&& (it->reward < rewards[r_idx])) {
					bool findsame = false;
					for (unsigned int k = 0; k < idx_list.size(); k++) {
						if (it->idx == idx_list[k]->idx) {
							if (rewards_new[k]
									< rewards[r_idx] * 0.9 * (cidx_acc)) {
								rewards_new[k] = rewards[r_idx];
							}
							findsame = true;
						}
					}
					if (findsame == false) {
						idx_list.push_back(&(*it));
						rewards_new.push_back(
								rewards[r_idx] * 0.9 * (cidx_acc));
					}
					break;
				}
			}
		}
	}

	if (idx_list.size() > 0) {
		reward_iter(idx_list, rewards_new, neurons);
	}
}

double GWRNavigation::e_dist(std::vector<double> v1, std::vector<double> v2) {
	/**
	 * Calculate the euclidean distance.
	 */
	double tmp = 0;
	if (v1.size() != v2.size()) {

	} else {
		for (unsigned int i = 0; i < v1.size(); i++) {
			tmp += (v1[i] - v2[i]) * (v1[i] - v2[i]);
		}
	}
	return sqrt(tmp);
}

void GWRNavigation::pathPlanning(unsigned int idx,
		std::list<nconnection> tmp_connection) {
	/**
	 * Generate the action codes of the neural fields based on the belief
	 * of the robot's actual and the desired position.
	 * The memory belief_p here is reused to carry the belief for the next step.
	 */

	///Reset all the belief_p values
	for (std::list<somneuron>::iterator it = GWRMap_new->neurons.begin();
			it != GWRMap_new->neurons.end(); ++it) {
		it->belief = 0;
	}
	std::list<nconnection>::iterator it1 = tmp_connection.begin();
	for (std::list<nconnection>::iterator it = GWRMap_new->connections.begin();
			it != GWRMap_new->connections.end(); ++it, ++it1) {
		it->acc_rate_multi_robot = it1->acc_rate_multi_robot;
	}
	unsigned int nidx = 0;
	for (unsigned int i = 0; i < GWRMap_new->neurons.begin()->belief_r.size();
			i++) {
		if (idx == GWRMap_new->neurons.begin()->belief_r[i].first) {
			nidx = i;
			break;
		}
	}
	for (std::list<nconnection>::iterator it = GWRMap_new->connections.begin();
			it != GWRMap_new->connections.end(); ++it) {
		{
			double acc_rate = it->acc_rate - it->acc_rate_multi_robot;
			if (acc_rate < 0) {
				acc_rate = 0;
			}
			if (it->connection.second.first->reward
					> it->connection.second.second->reward) {
				it->connection.second.first->belief +=
						it->connection.second.first->reward
								* it->connection.second.second->belief_r[nidx].second
								* acc_rate;
			} else {
				it->connection.second.second->belief +=
						it->connection.second.second->reward
								* it->connection.second.first->belief_r[nidx].second
								* acc_rate;
			}
		}
	}

}

double GWRNavigation::actionPlanning(GWR_new* Map, unsigned int idx) {
	/**
	 * Calculate the action codes for the neural field based on the robot's
	 * current and the next desired states.
	 */

	for (unsigned int n = 0; n < NF.size(); n++) {
		if (NF[n].first == idx) {
			///First initialize a temporary neural field
			std::vector<double> Neurons;
			for (unsigned int i = 0; i < NF[n].second.Neurons.size(); i++) {
				Neurons.push_back(0.00000001);
			}
			unsigned int nidx = 0;
			for (unsigned int i = 0;
					i < GWRMap_new->neurons.begin()->belief_r.size(); i++) {
				if (idx == GWRMap_new->neurons.begin()->belief_r[i].first) {
					nidx = i;
					break;
				}
			}
			
			///Calculate the belief of each link, here I scale the input with 100
			std::vector<double> weights;
			for (std::list<nconnection>::iterator it = Map->connections.begin();
					it != Map->connections.end(); ++it) {
				if (it->connection.second.first->reward
						< it->connection.second.second->reward) {
					weights.push_back(
							it->connection.second.first->belief_r[nidx].second
									* it->connection.second.second->belief
									* 50);
				} else {
					weights.push_back(
							it->connection.second.first->belief
									* it->connection.second.second->belief_r[nidx].second
									* 50);
				}
			}
			///Normalize the weights with a soft-max function
			double sum_w = 0;
			for (unsigned int i = 0; i < weights.size(); i++) {
				weights[i] = exp(weights[i]);
				sum_w += weights[i];
			}
			for (unsigned int i = 0; i < weights.size(); i++) {
				weights[i] /= sum_w;
			}
			///Calculate the temporary neural field with a weighted sum
			for (unsigned int i = 0; i < Neurons.size(); i++) {
				unsigned int j = 0;
				for (std::list<nconnection>::iterator it =
						Map->connections.begin(); it != Map->connections.end();
						++it) {
					if (it->connection.second.first->reward
							< it->connection.second.second->reward) {
						Neurons[i] +=
								it->connection.first.second.weights.first[i]
										* weights[j] * 100;
					} else {
						Neurons[i] +=
								it->connection.first.second.weights.second[i]
										* weights[j] * 100;
					}
					j++;
				}
			}
			/// Here normalize again. TODO: It could be not necessary, try later.
			//*/
			double sum = 0.0000000000000000001;
			for (unsigned int i = 0; i < Neurons.size(); i++) {
			//	sum += exp(Neurons[i]);
				sum += Neurons[i];
			}
			double max = 0;
			for (unsigned int i = 0; i < Neurons.size(); i++) {
				Neurons[i] = Neurons[i] / sum;
				if (Neurons[i] > max)
					max = Neurons[i];
			}
			for (unsigned int i = 0; i < Neurons.size(); i++) {
				Neurons[i] /= max;
			}
			//*/
			///Random update the neural field to avoid bias.
			std::vector<unsigned int> neuron_list;
			for (unsigned int i = 0; i < Neurons.size(); i++) {
				neuron_list.push_back(i);
			}
			struct timeval seed;
			gettimeofday(&seed, NULL);
			StochasticLib1 sto(seed.tv_usec);

			for (unsigned int j = 0; j < neuron_list.size();) {
				unsigned int lotto = sto.IRandom(0, neuron_list.size() - 1);
				NF[n].second.Update(lotto, Neurons[lotto]);
				neuron_list.erase(neuron_list.begin() + lotto);
			}

			///Calculate the desired robot orientation.
			max = 0;
			unsigned int midx = 0;
			for (unsigned int j = 0; j < NF[n].second.Neurons.size(); j++) {
				if (max < Neurons[j]) {
					max = Neurons[j];
					midx = j;
				}
			}
			///Convert into degree
			return (double) (midx * 10.0) - 180.0;
		}
	}
	return 0;
}

bool GWRNavigation::getInteraction(double v, unsigned int idx) {
	unsigned int nidx = 0;
	for (unsigned int i = 0; i < GWRMap_new->neurons.begin()->belief_r.size();
			i++) {
		if (idx == GWRMap_new->neurons.begin()->belief_r[i].first) {
			nidx = i;
			break;
		}
	}
	/**
	 * Interaction with obstacle avoidence, TODO: Need some fresh idea...
	 */
	if (v < 0.15) {
		double max = 0;
		std::list<nconnection>::iterator pmax = GWRMap_new->connections.begin();
		for (std::list<nconnection>::iterator it =
				GWRMap_new->connections.begin();
				it != GWRMap_new->connections.end(); ++it) {
			if ((it->connection.second.first->belief
					> it->connection.second.second->belief)
					&& (it->connection.second.first->belief
							* it->connection.second.second->belief_r[nidx].second
							> max)) {
				max = it->connection.second.first->belief
						* it->connection.second.second->belief_r[nidx].second;
				pmax = it;
			} else if (it->connection.second.second->belief
					* it->connection.second.first->belief_r[nidx].second
					> max) {
				max = it->connection.second.second->belief
						* it->connection.second.first->belief_r[nidx].second;
				pmax = it;
			}
		}
		pmax->acc_rate += acc_uprate_1 * (v - pmax->acc_rate);
		if (pmax->connection.second.second->belief_r[nidx].second
				> pmax->connection.second.first->belief_r[nidx].second) {
			idx_current_pos = pmax->connection.second.second->idx;
		} else {
			idx_current_pos = pmax->connection.second.first->idx;
		}
	} else {
		for (std::list<nconnection>::iterator it =
				GWRMap_new->connections.begin();
				it != GWRMap_new->connections.end(); ++it) {
			if ((it->connection.second.first->belief
					> it->connection.second.second->belief)
					&& (it->connection.second.first->belief
							* it->connection.second.second->belief_r[nidx].second
							> check_activity)) {
				it->acc_rate += acc_uprate_2 * (v - it->acc_rate);
			} else if (it->connection.second.second->belief
					* it->connection.second.first->belief_r[nidx].second > check_activity) {
				it->acc_rate += acc_uprate_2 * (v - it->acc_rate);
			}
		}
	}

	return false;
}
