# Supplementary material for: Learning indoor robot navigation using visual and sensorimotor map information
Source: Front Neurorobot. 2013 Oct 7;7:15. doi: 10.3389/fnbot.2013.00015 (PMC3791472; doi:10.3389/fnbot.2013.00015)
Supplement: Supplementary file 3 [file DataSheet1.ZIP › GWR_Navigation/main.cc]

/*
 * main.cc
 *
 *  Created on: 2013-1-30
 *      Author: yan
 */

//*
#include <QtGui/QApplication>
#include <QtGui/QWidget>
#include "GWR_Gui.h"
int main(int argc, char *argv[]) {
	QApplication app(argc, argv);
	GWR_GUI window;
	window.show();
	return app.exec();
}
//*/
