# Supplementary material for: Learning indoor robot navigation using visual and sensorimotor map information
Source: Front Neurorobot. 2013 Oct 7;7:15. doi: 10.3389/fnbot.2013.00015 (PMC3791472; doi:10.3389/fnbot.2013.00015)
Supplement: Supplementary file 3 [file DataSheet1.ZIP › GWR_Navigation/ReadMe.txt]

========================== README.TXT ====================================
   Simulator of the robot navigation using sensorimotor map information
========================== README.TXT ====================================

Journal: Frontiers in Neurorobotics
Authors: W. Yan, C. Weber and S. Wermter
Title: Learning indoor robot navigation using visual and sensorimotor map information
Web site: http://www.informatik.uni-hamburg.de/WTM/
Date: 2003-09-23
Version: 0.1

Description
------------

This is a simulator of the robot navigation using the sensorimotor map information developed by the Knowledge Technology team at the University of Hamburg. The simulator aims at demonstrating functions of the presented model including building the sensorimotor map, navigation and interaction with the environment. The environment is simulated by a maze-like map and the localization of the target person is represented by the mouse input. Multiple robots navigation is experimentally supported. 

Requirements
------------

      - QT4
      - OpenCV 
      - CMake for configuration

Compiling (LINUX)
------------

      - open a terminal
      - navigate to the project folder
      - run:
	cmake .
      - then run make
      - the executable file is in the "bin" folder
   
For any questions, bugs or enhancements please e-mail to Wenjie Yan:

   yan@informatik.uni-hamburg.de
   
When using this code, we will be happy if you cite us:
   
   @ARTICLE{Yan2013Fnbot,
    author = {Yan, Wenjie and Weber, Cornelius and Wermter, Stefan},
    title = {Learning indoor robot navigation using visual and sensorimotor map information},
    journal = {Frontiers in Neurorobotics},
    year = {2013},
    volume = {7},
    number = {15},
    doi = {10.3389/fnbot.2013.00015},
    issn = {1662-5218},
    url = {http://www.frontiersin.org/neurorobotics/10.3389/fnbot.2013.00015/abstract}
  }

  @INPROCEEDINGS{Yan2012IJCNN,
    author = {Yan, Wenjie and Weber, Cornelius and Wermter, Stefan},
    title = {A neural approach for robot navigation based on cognitive map learning},
    booktitle = {The 2012 International Joint Conference on Neural Networks (IJCNN)},
    year = {2012},
    pages = {1-8},
    doi = {10.1109/IJCNN.2012.6252522},
    issn = {2161-4393}
  }

=========================================================================
