# Supplementary material for: Learning indoor robot navigation using visual and sensorimotor map information
Source: Front Neurorobot. 2013 Oct 7;7:15. doi: 10.3389/fnbot.2013.00015 (PMC3791472; doi:10.3389/fnbot.2013.00015)
Supplement: Supplementary file 3 [file DataSheet1.ZIP › GWR_Navigation/CMakeLists.txt]

cmake_minimum_required (VERSION 2.6)
project (GWR_Navigation)
FIND_PACKAGE(Qt4 REQUIRED)
FIND_PACKAGE(OpenCV  REQUIRED)
#set the default path for built executables to the "bin" directory
set(EXECUTABLE_OUTPUT_PATH ${PROJECT_SOURCE_DIR}/bin)
#set the default path for built libraries to the "lib" directory
set(LIBRARY_OUTPUT_PATH ${PROJECT_SOURCE_DIR}/lib)

include_directories( "${PROJECT_SOURCE_DIR}/includes" )
add_subdirectory(src)
add_subdirectory(includes)
set(QT_HEADERS ${PROJECT_SOURCE_DIR}/includes/GWR_Gui.h)
QT4_WRAP_CPP(QT_HEADERS_MOC ${QT_HEADERS})
add_executable(Simulator main.cc ${QT_HEADERS_MOC})
INCLUDE(${QT_USE_FILE})
ADD_DEFINITIONS(${QT_DEFINITIONS})
TARGET_LINK_LIBRARIES(Simulator ${QT_LIBRARIES} mazegenerator opencv_highgui opencv_core opencv_imgproc NeuralFields GWR)
